# Supplementary material for: Degradation of ribosomal RNA during Plasmodium falciparum gametocytogenesis
Source: bioRxiv. 2025 Feb 13:2025.02.12.637867. Preprint. [Version 1] doi: 10.1101/2025.02.12.637867 (PMC11844502; doi:10.1101/2025.02.12.637867)
Supplement: Supplement 5 — Table S4. Number of ONT reads mapped to each protein-coding gene for each sample. [file media-5.xlsx]

## Sheet: Pf. NF54
Table S4. Number of ONT reads mapped to each protein-coding gene for each sample.			sum of read counts at protein coding genes						Normalization factor based on SUM of protein coding gene reads (normalized to 1000000)
			NF54 Rings	NF54 Trophozoites	NF54 Schizonts	NF54 Gametocytes V	NF54 Sporozoites	norm. Factor	NF54 Rings	NF54 Trophozoites	NF54 Schizonts	NF54 Gametocytes stage V	NF54 Sporozoites
NF54			SUM protein coding reads	SUM protein coding reads	SUM protein coding reads	SUM protein coding reads	SUM protein coding reads	1000000	calc. norm. factor	calc. norm. factor	calc. norm. factor	calc. norm. factor	calc. norm. factor
Read counts are based on reads that overlap > 80% with annoated protein-coding genes from 3D7			426867	545868	692511	300119	12219		2.34265	1.83194	1.44402	3.33201	81.8398
			total read counts (not normalized):						normalized read counts:
Gene_ID	Name	Description	NF54 Rings	NF54 Trophozoites	NF54 Schizonts	NF54 Gametocytes stage V	NF54 Sporozoites		NF54 Rings	NF54 Trophozoites	NF54 Schizonts	NF54 Gametocytes stage V	NF54 Sporozoites	note that for Sporozoites the total number of aligned reads is very low resulting in large numbers for normalized read counts
PF3D7_0100100	VAR	erythrocyte membrane protein 1%2C PfEMP1	3	2	1	0	0		7.02795	3.66389	1.44402	0	0
PF3D7_0100200	RIF	PIR protein	17	2	4	0	0		39.8251	3.66389	5.77608	0	0
PF3D7_0100300	VAR	erythrocyte membrane protein 1%2C PfEMP1	0	0	0	2	0		0	0	0	6.66402	0
PF3D7_0100400	RIF	PIR protein	0	1	1	0	0		0	1.83194	1.44402	0	0
PF3D7_0100600	RIF	PIR protein	0	0	0	0	0		0	0	0	0	0
PF3D7_0100700		Plasmodium exported protein%2C unknown function%2C fragment	0	0	0	0	0		0	0	0	0	0
PF3D7_0100800	RIF	PIR protein	0	0	0	0	0		0	0	0	0	0
PF3D7_0100900	RIF	PIR protein	0	1	0	0	0		0	1.83194	0	0	0
PF3D7_0101000	RIF	PIR protein	0	0	0	0	0		0	0	0	0	0
PF3D7_0101100	EPF4	Plasmodium exported protein (hyp5)%2C unknown function	0	0	0	0	0		0	0	0	0	0
PF3D7_0101200	EPF3	Plasmodium exported protein (hyp4)%2C unknown function	0	0	0	0	0		0	0	0	0	0
PF3D7_0101300	MC-2TM	Pfmc-2TM Maurer's cleft two transmembrane protein	2	0	0	0	0		4.6853	0	0	0	0
PF3D7_0101600	RIF	PIR protein	4	3	4	0	0		9.3706	5.49583	5.77608	0	0
PF3D7_0101800		PIR protein	0	0	0	0	0		0	0	0	0	0
PF3D7_0101900	RIF	PIR protein	0	0	0	0	0		0	0	0	0	0
PF3D7_0102200	RESA	ring-infected erythrocyte surface antigen	561	91	305	4	0		1314.23	166.707	440.426	13.328	0
PF3D7_0102300		Plasmodium exported protein%2C unknown function	120	212	259	7	0		281.118	388.372	374.001	23.3241	0
PF3D7_0102500	EBA181	erythrocyte binding antigen-181	309	313	298	0	0		723.879	573.399	430.318	0	0
PF3D7_0102600	FIKK1	serine/threonine protein kinase%2C FIKK family	16	0	8	16	0		37.4824	0	11.5522	53.3122	0
PF3D7_0102700	MaTrA	merozoite-associated tryptophan-rich antigen	18	12	16	4	3		42.1677	21.9833	23.1043	13.328	245.519
PF3D7_0102800		seipin domain-containing protein%2C putative	15	46	54	26	0		35.1398	84.2695	77.9771	86.6323	0
PF3D7_0102900		aspartyl-tRNA synthetase	71	71	134	55	0		166.328	130.068	193.499	183.261	0
PF3D7_0103000		vacuolar protein sorting-associated protein VTA1%2C putative	12	24	47	26	0		28.1118	43.9667	67.869	86.6323	0
PF3D7_0103100	VPS51	vacuolar protein sorting-associated protein 51%2C putative	30	58	45	26	1		70.2795	106.253	64.9809	86.6323	81.8398
PF3D7_0103200	NT4	nucleoside transporter 4	84	59	128	40	0		196.783	108.085	184.835	133.28	0
PF3D7_0103300		conserved protein%2C unknown function	65	56	72	18	0		152.272	102.589	103.969	59.9762	0
PF3D7_0103400		zinc-carboxypeptidase%2C putative	134	132	164	127	1		313.915	241.817	236.819	423.165	81.8398
PF3D7_0103500		conserved Plasmodium protein%2C unknown function	9	4	15	11	2		21.0839	7.32778	21.6603	36.6521	163.68
PF3D7_0103600	PSH1	parasite specific helicase 1	17	18	24	5	0		39.8251	32.975	34.6565	16.6601	0
PF3D7_0103700	PSTK	L-seryl-tRNA(Sec) kinase%2C putative	11	16	28	7	0		25.7692	29.3111	40.4326	23.3241	0
PF3D7_0103800	ARP1	actin-related protein ARP1%2C putative	20	16	25	167	0		46.853	29.3111	36.1005	556.446	0
PF3D7_0103900	PIESP15	parasite-infected erythrocyte surface protein	40	51	59	76	0		93.706	93.4292	85.1972	253.233	0
PF3D7_0104000	TRSP	sporozoite stage TSP1 domain protein	0	2	3	0	6		0	3.66389	4.33206	0	491.039
PF3D7_0104100		prominin-like protein	43	222	100	32	20		100.734	406.692	144.402	106.624	1636.8
PF3D7_0104200		StAR-related lipid transfer protein	176	80	203	3	0		412.306	146.556	293.136	9.99603	0
PF3D7_0104300	UBP1	ubiquitin carboxyl-terminal hydrolase 1%2C putative	102	12	152	3	1		238.95	21.9833	219.491	9.99603	81.8398
PF3D7_0104400	LytB	4-hydroxy-3-methylbut-2-enyl diphosphate reductase	162	59	150	124	0		379.509	108.085	216.603	413.169	0
PF3D7_0104500		conserved protein%2C unknown function	43	25	46	47	0		100.734	45.7986	66.4249	156.605	0
PF3D7_0104600		conserved Plasmodium protein%2C unknown function	6	6	8	6	0		14.0559	10.9917	11.5522	19.9921	0
PF3D7_0104700	MFR2	apicomplexan amino acid transporter ApiAT9	0	1	0	15	0		0	1.83194	0	49.9802	0
PF3D7_0104800	NPT1	apicomplexan amino acid transporter ApiAT8	27	15	35	0	0		63.2516	27.4792	50.5407	0	0
PF3D7_0105100		conserved Apicomplexan protein%2C unknown function	26	25	55	16	0		60.9089	45.7986	79.4211	53.3122	0
PF3D7_0105200	RAP1	heptatricopeptide repeat and RAP domain-containing protein%2C putative	32	3	47	14	1		74.9648	5.49583	67.869	46.6482	81.8398
PF3D7_0105300	CAP	cyclase-associated protein	368	313	817	57	1		862.095	573.399	1179.76	189.925	81.8398
PF3D7_0105400		conserved Plasmodium protein%2C unknown function	244	182	405	22	0		571.607	333.414	584.828	73.3043	0
PF3D7_0105500		conserved protein%2C unknown function	0	0	0	0	0		0	0	0	0	0
PF3D7_0105600		FtsJ-like methyltransferase%2C putative	17	23	35	12	6		39.8251	42.1347	50.5407	39.9841	491.039
PF3D7_0105700		asparagine-rich antigen Pfa35-2	31	11	48	15	3		72.6222	20.1514	69.313	49.9802	245.519
PF3D7_0105800		cyclin-dependent kinases regulatory subunit%2C putative	153	281	354	70	2		358.425	514.776	511.183	233.241	163.68
PF3D7_0105900		3'-5' exonuclease%2C putative	50	37	102	50	1		117.133	67.782	147.29	166.601	81.8398
PF3D7_0106000		conserved protein%2C unknown function	98	220	248	22	1		229.58	403.028	358.117	73.3043	81.8398
PF3D7_0106100		V-type proton ATPase subunit C%2C putative	12	9	16	6	0		28.1118	16.4875	23.1043	19.9921	0
PF3D7_0106200		EF hand domain-containing protein%2C putative	15	24	35	17	0		35.1398	43.9667	50.5407	56.6442	0
PF3D7_0106300	ATP6	calcium-transporting ATPase	165	825	371	51	9		386.537	1511.35	535.732	169.933	736.558
PF3D7_0106400		pre-rRNA-processing protein TSR2%2C putative	28	17	55	36	1		65.5942	31.1431	79.4211	119.952	81.8398
PF3D7_0106500		conserved Plasmodium protein%2C unknown function	22	37	61	17	0		51.5383	67.782	88.0852	56.6442	0
PF3D7_0106600		conserved Plasmodium protein%2C unknown function	0	0	1	0	0		0	0	1.44402	0	0
PF3D7_0106700	AARP2	asparagine and aspartate rich protein 2	56	44	71	19	4		131.188	80.6056	102.525	63.3082	327.359
PF3D7_0106800	RAB5c	ras-related protein Rab-5C	31	4	47	13	0		72.6222	7.32778	67.869	43.3162	0
PF3D7_0106900	IspD	2-C-methyl-D-erythritol 4-phosphate cytidylyltransferase%2C putative	25	55	53	5	0		58.5663	100.757	76.5331	16.6601	0
PF3D7_0107000	CEN1	centrin-1	112	190	449	194	1		262.377	348.069	648.365	646.41	81.8398
PF3D7_0107100		conserved protein%2C unknown function	11	1	21	12	0		25.7692	1.83194	30.3244	39.9841	0
PF3D7_0107200	CCR4-3	CCR4 domain-containing protein 3%2C putative	6	11	22	15	0		14.0559	20.1514	31.7684	49.9802	0
PF3D7_0107300		conserved Plasmodium protein%2C unknown function	3	4	3	115	15		7.02795	7.32778	4.33206	383.181	1227.6
PF3D7_0107400	ATPk	ATP synthase-associated protein%2C putative	30	54	54	61	1		70.2795	98.925	77.9771	203.253	81.8398
PF3D7_0107500	NCR1	Niemann-Pick type C1-related protein	257	225	255	16	5		602.061	412.188	368.225	53.3122	409.199
PF3D7_0107600	eIK2	eukaryotic translation initiation factor 2-alpha kinase 2%2C putative	0	0	0	0	3		0	0	0	0	245.519
PF3D7_0107700		dolichyl-diphosphooligosaccharide--protein glycosyltransferase subunit OST3/OST6%2C putative	7	5	17	32	1		16.3986	9.15972	24.5483	106.624	81.8398
PF3D7_0107800	MRE11	double-strand break repair protein MRE11	23	47	62	11	4		53.881	86.1014	89.5293	36.6521	327.359
PF3D7_0107900		conserved Plasmodium protein%2C unknown function	11	1	31	37	0		25.7692	1.83194	44.7646	123.284	0
PF3D7_0108000		proteasome subunit beta type-3%2C putative	210	203	565	95	1		491.957	371.885	815.872	316.541	81.8398
PF3D7_0108100		conserved protein%2C unknown function	10	13	25	23	0		23.4265	23.8153	36.1005	76.6363	0
PF3D7_0108300	ARP	conserved Plasmodium protein%2C unknown function	264	296	347	70	15		618.46	542.256	501.075	233.241	1227.6
PF3D7_0108400		mitochondrial carrier protein%2C putative	16	5	12	18	0		37.4824	9.15972	17.3282	59.9762	0
PF3D7_0108500		ELM2 domain-containing protein%2C putative	447	106	423	11	1		1047.16	194.186	610.821	36.6521	81.8398
PF3D7_0108600		DnaJ domain-containing protein%2C putative	29	18	42	47	0		67.9369	32.975	60.6489	156.605	0
PF3D7_0108700	PSOP24	secreted ookinete protein%2C putative	55	146	148	22	5		128.846	267.464	213.715	73.3043	409.199
PF3D7_0108800		mitochondrial carrier protein%2C putative	48	90	87	50	1		112.447	164.875	125.63	166.601	81.8398
PF3D7_0109000	PHIL1	photosensitized INA-labeled protein PHIL1	522	534	407	704	16		1222.86	978.258	587.716	2345.74	1309.44
PF3D7_0109100	CCp5	LCCL domain-containing protein	91	82	74	384	1		213.181	150.219	106.858	1279.49	81.8398
PF3D7_0109200	CFIM25	cleavage and polyadenylation specificity factor subunit 5%2C putative	29	31	54	12	0		67.9369	56.7903	77.9771	39.9841	0
PF3D7_0109300		elongation of fatty acids protein%2C putative	16	35	16	73	0		37.4824	64.1181	23.1043	243.237	0
PF3D7_0109400		tubulin-specific chaperone a%2C putative	126	56	151	575	4		295.174	102.589	218.047	1915.91	327.359
PF3D7_0109500		N-acetyltransferase%2C GNAT family%2C putative	16	5	18	22	1		37.4824	9.15972	25.9924	73.3043	81.8398
PF3D7_0109600	CoSP	cold-shock protein%2C putative	30	6	24	28	0		70.2795	10.9917	34.6565	93.2963	0
PF3D7_0109700	RRP36	rRNA biogenesis protein RRP36%2C putative	42	19	29	12	0		98.3913	34.8069	41.8766	39.9841	0
PF3D7_0109800	cPheRS	phenylalanyl-tRNA synthetase alpha subunit	46	24	69	11	0		107.762	43.9667	99.6374	36.6521	0
PF3D7_0109850		phosphatidate cytidylyltransferase%2C putative	27	49	54	1	0		63.2516	89.7653	77.9771	3.33201	0
PF3D7_0109950	C2AP3	respiratory chain complex 2 associated protein 3	19	78	36	60	0		44.5104	142.892	51.9847	199.921	0
PF3D7_0110000		conserved Plasmodium protein%2C unknown function	148	195	121	1421	1		346.712	357.229	174.726	4734.79	81.8398
PF3D7_0110100	SELB	selenocysteine-specific elongation factor%2C putative	14	25	31	7	1		32.7971	45.7986	44.7646	23.3241	81.8398
PF3D7_0110200	ERV1	FAD-linked sulfhydryl oxidase ERV1%2C putative	27	18	42	23	3		63.2516	32.975	60.6489	76.6363	245.519
PF3D7_0110400	RPB9	DNA-directed RNA polymerase II subunit RPB9%2C putative	20	4	18	9	0		46.853	7.32778	25.9924	29.9881	0
PF3D7_0110500	BDP3	bromodomain protein 3%2C putative	26	14	30	6	1		60.9089	25.6472	43.3206	19.9921	81.8398
PF3D7_0110600	PIP5K	phosphatidylinositol-4-phosphate 5-kinase	65	19	102	9	3		152.272	34.8069	147.29	29.9881	245.519
PF3D7_0110700	CAF1C	chromatin assembly factor 1 subunit C%2C putative	98	90	153	144	0		229.58	164.875	220.935	479.81	0
PF3D7_0110800		transcription initiation factor TFIIB%2C putative	91	68	91	65	6		213.181	124.572	131.406	216.581	491.039
PF3D7_0110900	AKLP1	adenylate kinase-like protein 1	20	7	31	4	0		46.853	12.8236	44.7646	13.328	0
PF3D7_0111000		kinesin-8B%2C putative	43	52	47	74	0		100.734	95.2611	67.869	246.569	0
PF3D7_0111200		conserved protein%2C unknown function	27	25	65	35	6		63.2516	45.7986	93.8613	116.62	491.039
PF3D7_0111300		P-loop containing nucleoside triphosphate hydrolase%2C putative	53	194	157	51	1		124.16	355.397	226.711	169.933	81.8398
PF3D7_0111400	GEXP19	gametocyte exported protein 19	34	62	109	37	1		79.6501	113.581	157.398	123.284	81.8398
PF3D7_0111500		UMP-CMP kinase%2C putative	121	69	279	25	0		283.461	126.404	402.882	83.3003	0
PF3D7_0111600		conserved Plasmodium protein%2C unknown function	8	9	7	9	0		18.7412	16.4875	10.1081	29.9881	0
PF3D7_0111700		conserved protein%2C unknown function	10	6	14	1	0		23.4265	10.9917	20.2163	3.33201	0
PF3D7_0111800		eukaryotic translation initiation factor 4E%2C putative	48	82	90	40	2		112.447	150.219	129.962	133.28	163.68
PF3D7_0111900		mitochondrial distribution and morphology protein%2C putative	1	0	0	0	0		2.34265	0	0	0	0
PF3D7_0112000	TatD	TatD-like deoxyribonuclease	3	1	8	1	0		7.02795	1.83194	11.5522	3.33201	0
PF3D7_0112100	PIMMS1	PIMMS1 protein	0	0	0	0	0		0	0	0	0	0
PF3D7_0112200	MRP1	ABC transporter C family member 1	66	431	236	2	0		154.615	789.568	340.789	6.66402	0
PF3D7_0112800		Plasmodium exported protein (hyp11)%2C unknown function	12	9	16	17	0		28.1118	16.4875	23.1043	56.6442	0
PF3D7_0112900		Plasmodium exported protein%2C unknown function	124	82	112	13	3		290.489	150.219	161.73	43.3162	245.519
PF3D7_0113000	GARP	glutamic acid-rich protein GARP	325	57	152	16	0		761.361	104.421	219.491	53.3122	0
PF3D7_0113100	SURF1.1	surface-associated interspersed protein 1.1 (SURFIN 1.1)	2	0	1	1	0		4.6853	0	1.44402	3.33201	0
PF3D7_0113200		Plasmodium exported protein%2C unknown function	26	3	49	2	0		60.9089	5.49583	70.757	6.66402	0
PF3D7_0113300		Plasmodium exported protein (hyp1)%2C unknown function	38	8	23	1	0		89.0207	14.6556	33.2125	3.33201	0
PF3D7_0113400		Plasmodium exported protein%2C unknown function	6	6	2	1	0		14.0559	10.9917	2.88804	3.33201	0
PF3D7_0113700	HSP40	heat shock protein 40%2C type II	31	12	25	4	0		72.6222	21.9833	36.1005	13.328	0
PF3D7_0113800		DBL containing protein%2C unknown function	0	0	5	0	0		0	0	7.2201	0	0
PF3D7_0113900	CBP1	Plasmodium exported protein (hyp8)	39	45	50	20	0		91.3634	82.4375	72.201	66.6402	0
PF3D7_0114000	EPF1	MEC domain-containing protein	18	20	15	10	0		42.1677	36.6389	21.6603	33.3201	0
PF3D7_0114100	MC-2TM	Pfmc-2TM Maurer's cleft two transmembrane protein	12	0	6	0	0		28.1118	0	8.66412	0	0
PF3D7_0114200	EPF3	Plasmodium exported protein (hyp4)%2C unknown function	0	0	1	0	0		0	0	1.44402	0	0
PF3D7_0114500		Plasmodium exported protein (hyp10)%2C unknown function	37	6	19	0	0		86.6781	10.9917	27.4364	0	0
PF3D7_0114700	RIF	PIR protein	0	0	0	0	0		0	0	0	0	0
PF3D7_0114750		Plasmodium exported protein%2C unknown function%2C fragment	0	0	0	0	0		0	0	0	0	0
PF3D7_0114800		Plasmodium exported protein (hyp7)%2C unknown function	0	0	0	0	0		0	0	0	0	0
PF3D7_0115000	SURF1.3	surface-associated interspersed protein 1.3 (SURFIN 1.3)	4	2	1	1	0		9.3706	3.66389	1.44402	3.33201	0
PF3D7_0115100		Plasmodium exported protein (PHISTa)%2C unknown function	0	2	0	7	0		0	3.66389	0	23.3241	0
PF3D7_0115200	RIF	PIR protein	0	0	0	0	0		0	0	0	0	0
PF3D7_0115300	RIF	PIR protein	0	0	0	0	0		0	0	0	0	0
PF3D7_0115400		PIR protein	1	0	0	0	0		2.34265	0	0	0	0
PF3D7_0115600	RIF	PIR protein	0	0	0	0	0		0	0	0	0	0
PF3D7_0115700	VAR	erythrocyte membrane protein 1%2C PfEMP1	1	0	2	1	0		2.34265	0	2.88804	3.33201	0
PF3D7_0200100	VAR	erythrocyte membrane protein 1%2C PfEMP1	2	9	8	3	0		4.6853	16.4875	11.5522	9.99603	0
PF3D7_0200200	RIF	PIR protein	1	0	0	0	0		2.34265	0	0	0	0
PF3D7_0200300		erythrocyte membrane protein 1 (PfEMP1)%2C exon 2	0	0	0	0	0		0	0	0	0	0
PF3D7_0200400		PIR protein	0	0	0	0	0		0	0	0	0	0
PF3D7_0200500	RIF	PIR protein	0	1	0	0	0		0	1.83194	0	0	0
PF3D7_0200600	RIF	PIR protein	0	0	0	0	0		0	0	0	0	0
PF3D7_0200700	RIF	PIR protein	0	0	0	0	0		0	0	0	0	0
PF3D7_0201000	RIF	PIR protein	0	0	0	0	0		0	0	0	0	0
PF3D7_0201100		Plasmodium exported protein%2C unknown function%2C fragment	0	0	0	0	0		0	0	0	0	0
PF3D7_0201200	RIF	PIR protein	0	0	0	0	0		0	0	0	0	0
PF3D7_0201300		PIR protein	0	1	0	0	0		0	1.83194	0	0	0
PF3D7_0201400		Plasmodium exported protein (hyp10)%2C unknown function	0	0	0	0	0		0	0	0	0	0
PF3D7_0201500		Plasmodium exported protein (hyp9)%2C unknown function	22	17	24	15	0		51.5383	31.1431	34.6565	49.9802	0
PF3D7_0201600	RLP1	PHISTb domain-containing RESA-like protein 1	12	6	15	0	0		28.1118	10.9917	21.6603	0	0
PF3D7_0201700		DnaJ protein%2C putative	6	2	2	0	0		14.0559	3.66389	2.88804	0	0
PF3D7_0201800	KAHsp40	knob associated heat shock protein 40	21	11	16	0	0		49.1957	20.1514	23.1043	0	0
PF3D7_0201900	EMP3	erythrocyte membrane protein 3	4	10	7	0	0		9.3706	18.3194	10.1081	0	0
PF3D7_0202000	KAHRP	knob-associated histidine-rich protein	322	110	196	6	0		754.333	201.514	283.028	19.9921	0
PF3D7_0202100	LSAP2	Plasmodium exported protein (PHISTc)%2C unknown function	25	19	14	0	186		58.5663	34.8069	20.2163	0	15222.2
PF3D7_0202200	PTP1	EMP1-trafficking protein	16	3	8	1	0		37.4824	5.49583	11.5522	3.33201	0
PF3D7_0202300		Plasmodium exported protein (hyp11)%2C unknown function	0	0	0	0	0		0	0	0	0	0
PF3D7_0202400	PTEF	translation-enhancing factor	12	13	19	9	0		28.1118	23.8153	27.4364	29.9881	0
PF3D7_0202500	ETRAMP2	early transcribed membrane protein 2	2849	1183	2276	14	1		6674.21	2167.19	3286.59	46.6482	81.8398
PF3D7_0202600		nucleic acid-binding protein%2C putative	21	2	41	31	2		49.1957	3.66389	59.2048	103.292	163.68
PF3D7_0202700	OPP	octaprenyl pyrophosphate synthase	16	35	52	18	1		37.4824	64.1181	75.0891	59.9762	81.8398
PF3D7_0202800		conserved Plasmodium protein%2C unknown function	22	32	41	85	1		51.5383	58.6222	59.2048	283.221	81.8398
PF3D7_0202900	DHHC12	palmitoyltransferase DHHC12%2C putative	18	44	46	7	0		42.1677	80.6056	66.4249	23.3241	0
PF3D7_0203000	ROPE	repetitive organellar protein%2C putative	63	100	112	4	2		147.587	183.194	161.73	13.328	163.68
PF3D7_0203100		protein kinase%2C putative	37	28	36	18	6		86.6781	51.2945	51.9847	59.9762	491.039
PF3D7_0203200		conserved Plasmodium protein%2C unknown function	17	15	31	85	0		39.8251	27.4792	44.7646	283.221	0
PF3D7_0203300	ERCC1	ERCC1 nucleotide excision repair protein%2C putative	34	18	60	81	0		79.6501	32.975	86.6412	269.893	0
PF3D7_0203400		conserved protein%2C unknown function	127	145	302	326	8		297.517	265.632	436.094	1086.24	654.718
PF3D7_0203600		conserved Plasmodium protein%2C unknown function	18	39	34	24	0		42.1677	71.4458	49.0967	79.9683	0
PF3D7_0203700	MAK16	protein MAK16%2C putative	2	0	6	3	0		4.6853	0	8.66412	9.99603	0
PF3D7_0203800		WD repeat-containing protein%2C putative	5	4	9	513	3		11.7133	7.32778	12.9962	1709.32	245.519
PF3D7_0203900		5'-3' exonuclease%2C putative	9	19	34	34	0		21.0839	34.8069	49.0967	113.288	0
PF3D7_0204000	CAPH2	condensin-2 complex subunit H2%2C putative	12	7	15	16	2		28.1118	12.8236	21.6603	53.3122	163.68
PF3D7_0204100		Sel1 repeat-containing protein%2C putative	115	750	424	36	10		269.405	1373.96	612.265	119.952	818.398
PF3D7_0204200	SEC66	translocation protein SEC66%2C putative	68	33	96	26	0		159.3	60.4542	138.626	86.6323	0
PF3D7_0204300		conserved Plasmodium protein%2C unknown function	15	26	24	13	0		35.1398	47.6306	34.6565	43.3162	0
PF3D7_0204400		dynein light chain%2C putative	3	9	10	3	0		7.02795	16.4875	14.4402	9.99603	0
PF3D7_0204500	AspAT	aspartate aminotransferase	15	10	35	0	1		35.1398	18.3194	50.5407	0	81.8398
PF3D7_0204600		5'-3' exonuclease%2C putative	28	40	39	8	0		65.5942	73.2778	56.3168	26.6561	0
PF3D7_0204700	HT1	sugar transporter	169	209	166	30	5		395.908	382.876	239.707	99.9603	409.199
PF3D7_0204800		3'-5' exonuclease%2C putative	14	17	30	29	0		32.7971	31.1431	43.3206	96.6283	0
PF3D7_0204900	COQ5	2-methoxy-6-polyprenyl-1%2C4-benzoquinol methylase%2C mitochondrial%2C putative	17	8	41	16	0		39.8251	14.6556	59.2048	53.3122	0
PF3D7_0205000		conserved Plasmodium protein%2C unknown function	4	2	6	9	0		9.3706	3.66389	8.66412	29.9881	0
PF3D7_0205100		conserved Plasmodium protein%2C unknown function	4	5	11	4	0		9.3706	9.15972	15.8842	13.328	0
PF3D7_0205200		MORN repeat protein%2C putative	15	9	16	32	1		35.1398	16.4875	23.1043	106.624	81.8398
PF3D7_0205300		conserved Plasmodium protein%2C unknown function	4	1	5	11	0		9.3706	1.83194	7.2201	36.6521	0
PF3D7_0205400		PCI domain-containing protein%2C putative	56	39	69	36	4		131.188	71.4458	99.6374	119.952	327.359
PF3D7_0205500		DNA-directed RNA polymerase II 16 kDa subunit%2C putative	52	51	107	78	0		121.818	93.4292	154.51	259.897	0
PF3D7_0205600		conserved Plasmodium protein%2C unknown function	19	22	35	15	0		44.5104	40.3028	50.5407	49.9802	0
PF3D7_0205700		RNA-binding protein%2C putative	9	7	11	13	1		21.0839	12.8236	15.8842	43.3162	81.8398
PF3D7_0205800	PH1	PH domain-containing protein%2C putative	18	22	53	6	0		42.1677	40.3028	76.5331	19.9921	0
PF3D7_0205900	RPN1	26S proteasome regulatory subunit RPN1%2C putative	188	579	448	102	4		440.418	1060.7	646.921	339.865	327.359
PF3D7_0206000	RAD2	DNA repair protein RAD2%2C putative	33	23	47	7	1		77.3075	42.1347	67.869	23.3241	81.8398
PF3D7_0206100	SufE	cysteine desulfuration protein SufE	29	41	56	10	0		67.9369	75.1097	80.8651	33.3201	0
PF3D7_0206200	PAT	pantothenate transporter	134	213	134	43	14		313.915	390.204	193.499	143.277	1145.76
PF3D7_0206500		conserved Plasmodium protein%2C unknown function	47	72	79	31	13		110.105	131.9	114.078	103.292	1063.92
PF3D7_0206600		DNA-directed RNA polymerase III subunit RPC10%2C putative	19	9	39	16	3		44.5104	16.4875	56.3168	53.3122	245.519
PF3D7_0206700	ADSL	adenylosuccinate lyase	30	22	38	17	1		70.2795	40.3028	54.8728	56.6442	81.8398
PF3D7_0206800	MSP2	merozoite surface protein 2	2291	4848	3619	3	0		5367.01	8881.27	5225.91	9.99603	0
PF3D7_0206900	MSP5	merozoite surface protein 5	146	245	133	3	8		342.027	448.826	192.055	9.99603	654.718
PF3D7_0207000	MSP4	merozoite surface protein 4	378	710	765	23	8		885.522	1300.68	1104.68	76.6363	654.718
PF3D7_0207100		conserved Plasmodium protein%2C unknown function	139	61	202	28	0		325.628	111.749	291.692	93.2963	0
PF3D7_0207200	ISCA1	iron-sulfur assembly protein%2C putative	52	18	51	38	15		121.818	32.975	73.645	126.616	1227.6
PF3D7_0207300	SERA8	serine repeat antigen 8	0	0	0	0	1		0	0	0	0	81.8398
PF3D7_0207400	SERA7	serine repeat antigen 7	79	370	235	0	0		185.069	677.82	339.345	0	0
PF3D7_0207500	SERA6	serine repeat antigen 6	123	910	464	1	0		288.146	1667.07	670.025	3.33201	0
PF3D7_0207600	SERA5	serine repeat antigen 5	974	2219	3302	28	0		2281.74	4065.09	4768.16	93.2963	0
PF3D7_0207700	SERA4	serine repeat antigen 4	109	1120	440	0	0		255.349	2051.78	635.369	0	0
PF3D7_0207800	SERA3	serine repeat antigen 3	83	495	286	4	0		194.44	906.813	412.99	13.328	0
PF3D7_0207900	SERA2	serine repeat antigen 2	11	11	20	1	0		25.7692	20.1514	28.8804	3.33201	0
PF3D7_0208000	SERA1	serine repeat antigen 1	74	65	130	9	1		173.356	119.076	187.723	29.9881	81.8398
PF3D7_0208100		C2 domain-containing protein 5%2C putative	55	64	127	20	1		128.846	117.244	183.391	66.6402	81.8398
PF3D7_0208200	KRR1	KRR1 small subunit processome component%2C putative	37	23	50	27	0		86.6781	42.1347	72.201	89.9643	0
PF3D7_0208300		conserved Plasmodium protein%2C unknown function	28	18	33	14	0		65.5942	32.975	47.6527	46.6482	0
PF3D7_0208400		histidine phosphatase%2C putative	92	269	158	34	1		215.524	492.793	228.155	113.288	81.8398
PF3D7_0208500	ACP	acyl carrier protein	56	64	112	18	1		131.188	117.244	161.73	59.9762	81.8398
PF3D7_0208600	RRF1	ribosome-recycling factor	46	109	142	34	0		107.762	199.682	205.051	113.288	0
PF3D7_0208700		SHS2 domain-containing protein%2C putative	44	52	73	105	1		103.077	95.2611	105.413	349.861	81.8398
PF3D7_0208800		protein P22%2C putative	68	83	112	124	2		159.3	152.051	161.73	413.169	163.68
PF3D7_0208900	P230p	transmission-blocking target antigen s230 paralog	2	1	4	17	0		4.6853	1.83194	5.77608	56.6442	0
PF3D7_0209000	P230	transmission-blocking target antigen s230	5	3	10	45	0		11.7133	5.49583	14.4402	149.941	0
PF3D7_0209100	PATPL1	patatin-like phospholipase 1	29	15	77	15	1		67.9369	27.4792	111.19	49.9802	81.8398
PF3D7_0209200	MTR3	exosome complex component MTR3%2C putative	45	41	63	12	0		105.419	75.1097	90.9733	39.9841	0
PF3D7_0209300	IspF	2C-methyl-D-erythritol 2%2C4-cyclodiphosphate synthase	39	51	113	8	0		91.3634	93.4292	163.174	26.6561	0
PF3D7_0209400		ARMT1-like domain-containing protein%2C putative	18	14	60	31	0		42.1677	25.6472	86.6412	103.292	0
PF3D7_0209500		conserved Plasmodium protein%2C unknown function	10	3	9	3	0		23.4265	5.49583	12.9962	9.99603	0
PF3D7_0209600		transporter%2C putative	54	285	163	35	0		126.503	522.104	235.375	116.62	0
PF3D7_0209700		RING zinc finger protein%2C putative	2	4	5	3	1		4.6853	7.32778	7.2201	9.99603	81.8398
PF3D7_0209800	UAP56	ATP-dependent RNA helicase UAP56	292	276	528	110	0		684.054	505.617	762.443	366.521	0
PF3D7_0210000	Sec61-gamma	secretory complex protein 61 gamma subunit	141	269	289	204	1		330.314	492.793	417.322	679.73	81.8398
PF3D7_0210100	RPL37A	60S ribosomal protein L37ae%2C putative	648	400	1006	264	16		1518.04	732.778	1452.68	879.651	1309.44
PF3D7_0210200		conserved Plasmodium protein%2C unknown function	57	166	130	30	0		133.531	304.103	187.723	99.9603	0
PF3D7_0210300		monocarboxylate transporter%2C putative	20	69	58	10	0		46.853	126.404	83.7532	33.3201	0
PF3D7_0210400		50S ribosomal protein L33%2C putative	29	36	79	10	0		67.9369	65.95	114.078	33.3201	0
PF3D7_0210500		conserved Plasmodium protein%2C unknown function	17	3	28	3	0		39.8251	5.49583	40.4326	9.99603	0
PF3D7_0210600	CERLI1	rhoptry apical surface protein RASP2	252	337	189	126	3		590.348	617.365	272.92	419.833	245.519
PF3D7_0210700	SYN17	syntaxin%2C Qa-SNARE family	28	18	33	62	0		65.5942	32.975	47.6527	206.585	0
PF3D7_0210800		conserved Plasmodium protein%2C unknown function	36	7	27	39	5		84.3354	12.8236	38.9886	129.948	409.199
PF3D7_0210900		conserved Plasmodium protein%2C unknown function	170	138	326	91	4		398.251	252.808	470.751	303.213	327.359
PF3D7_0211100		conserved Plasmodium protein%2C unknown function	15	6	11	21	0		35.1398	10.9917	15.8842	69.9722	0
PF3D7_0211200	RAB5a	ras-related protein Rab-5A	52	37	106	7	1		121.818	67.782	153.066	23.3241	81.8398
PF3D7_0211300		ubiquinol-cytochrome-c reductase complex assembly factor 1%2C putative	24	17	43	15	0		56.2236	31.1431	62.0929	49.9802	0
PF3D7_0211400	KASIII	oxoacyl-ACP synthase	1	3	6	23	0		2.34265	5.49583	8.66412	76.6363	0
PF3D7_0211500		GAF domain-related protein%2C putative	10	23	15	6	0		23.4265	42.1347	21.6603	19.9921	0
PF3D7_0211600	ALG14	UDP-N-acetylglucosamine transferase subunit ALG14%2C putative	13	15	39	1	0		30.4545	27.4792	56.3168	3.33201	0
PF3D7_0211700	TKL1	tyrosine kinase-like protein%2C putative	24	42	57	1	10		56.2236	76.9417	82.3092	3.33201	818.398
PF3D7_0211800	AsnRS	asparagine--tRNA ligase	124	139	196	57	0		290.489	254.64	283.028	189.925	0
PF3D7_0211900		pseudouridine synthase%2C putative	43	28	133	23	0		100.734	51.2945	192.055	76.6363	0
PF3D7_0212000		GDP-fructose:GMP antiporter%2C putative	22	43	55	24	0		51.5383	78.7736	79.4211	79.9683	0
PF3D7_0212100		conserved Plasmodium protein%2C unknown function	58	125	118	8	0		135.874	228.993	170.394	26.6561	0
PF3D7_0212200		ribosomal protein L12%2C mitochondrial%2C putative	26	17	47	11	0		60.9089	31.1431	67.869	36.6521	0
PF3D7_0212300	ERF1	eukaryotic peptide chain release factor subunit 1%2C putative	89	30	57	33	0		208.496	54.9583	82.3092	109.956	0
PF3D7_0212400	NUP390	nucleoporin NUP390%2C putative	51	228	133	12	5		119.475	417.683	192.055	39.9841	409.199
PF3D7_0212500	NUP434	nucleoporin NUP434%2C putative	50	8	100	8	10		117.133	14.6556	144.402	26.6561	818.398
PF3D7_0212600	SPATR	secreted protein with altered thrombospondin repeat domain	179	339	149	2	29		419.334	621.029	215.159	6.66402	2373.35
PF3D7_0212700		SRR1-like protein	18	16	29	83	4		42.1677	29.3111	41.8766	276.557	327.359
PF3D7_0212800	MATE	multidrug efflux pump%2C putative	2	1	6	11	1		4.6853	1.83194	8.66412	36.6521	81.8398
PF3D7_0212900	ATEL1	arginyl-tRNA--protein transferase	24	36	53	33	0		56.2236	65.95	76.5331	109.956	0
PF3D7_0213000		conserved protein%2C unknown function	129	234	344	153	3		302.202	428.675	496.743	509.798	245.519
PF3D7_0213100	SIS1	protein SIS1	47	13	48	78	0		110.105	23.8153	69.313	259.897	0
PF3D7_0213200		mitochondrial respiratory chain complex II subunit%2C putative	21	21	43	26	0		49.1957	38.4708	62.0929	86.6323	0
PF3D7_0213300		conserved protein%2C unknown function	12	6	27	32	0		28.1118	10.9917	38.9886	106.624	0
PF3D7_0213400	PK7	protein kinase 7	43	53	100	75	1		100.734	97.0931	144.402	249.901	81.8398
PF3D7_0213500		tetratricopeptide repeat protein%2C putative	7	4	13	5	0		16.3986	7.32778	18.7723	16.6601	0
PF3D7_0213600		conserved Plasmodium protein%2C unknown function	3	2	0	17	0		7.02795	3.66389	0	56.6442	0
PF3D7_0213700		conserved protein%2C unknown function	38	14	39	83	1		89.0207	25.6472	56.3168	276.557	81.8398
PF3D7_0213800		conserved protein%2C unknown function	1	1	6	125	1		2.34265	1.83194	8.66412	416.501	81.8398
PF3D7_0213900		RTR1 domain-containing protein%2C putative	23	10	20	7	1		53.881	18.3194	28.8804	23.3241	81.8398
PF3D7_0214000	CCT8	T-complex protein 1 subunit theta	111	58	118	69	1		260.034	106.253	170.394	229.909	81.8398
PF3D7_0214100	SEC31	protein transport protein SEC31	178	238	306	25	7		416.992	436.003	441.87	83.3003	572.878
PF3D7_0214200	mRPL13	ribosomal protein L13%2C mitochondrial	60	27	113	47	0		140.559	49.4625	163.174	156.605	0
PF3D7_0214300		conserved Plasmodium protein%2C unknown function	12	23	12	6	2		28.1118	42.1347	17.3282	19.9921	163.68
PF3D7_0214400		protein LTV1%2C putative	28	0	28	11	6		65.5942	0	40.4326	36.6521	491.039
PF3D7_0214500		conserved Plasmodium protein%2C unknown function	19	12	16	13	0		44.5104	21.9833	23.1043	43.3162	0
PF3D7_0214600	STK2	serine/threonine protein kinase STK2%2C putative	121	169	120	9	21		283.461	309.599	173.282	29.9881	1718.63
PF3D7_0214700		conserved Plasmodium protein%2C unknown function	78	69	53	19	0		182.727	126.404	76.5331	63.3082	0
PF3D7_0214800		conserved Plasmodium membrane protein%2C unknown function	47	22	38	16	0		110.105	40.3028	54.8728	53.3122	0
PF3D7_0214900	RON6	rhoptry neck protein 6	251	454	423	35	2		588.005	831.703	610.821	116.62	163.68
PF3D7_0215000	ACS9	acyl-CoA synthetase	40	43	57	31	0		93.706	78.7736	82.3092	103.292	0
PF3D7_0215100		RING zinc finger protein%2C putative	75	101	117	22	0		175.699	185.026	168.95	73.3043	0
PF3D7_0215200		conserved Plasmodium protein%2C unknown function	9	6	15	32	7		21.0839	10.9917	21.6603	106.624	572.878
PF3D7_0215300	ACS8	acyl-CoA synthetase	90	55	74	1	0		210.839	100.757	106.858	3.33201	0
PF3D7_0215400		WD repeat-containing protein%2C putative	61	7	88	14	1		142.902	12.8236	127.074	46.6482	81.8398
PF3D7_0215500		conserved Plasmodium protein%2C unknown function	74	60	80	34	2		173.356	109.917	115.522	113.288	163.68
PF3D7_0215600	GET2	Golgi to ER traffic protein 2	21	37	45	34	1		49.1957	67.782	64.9809	113.288	81.8398
PF3D7_0215700	RPB2	DNA-directed RNA polymerase II subunit RPB2%2C putative	70	98	113	64	2		163.986	179.531	163.174	213.249	163.68
PF3D7_0215800	ORC5	origin recognition complex subunit 5	20	39	43	26	0		46.853	71.4458	62.0929	86.6323	0
PF3D7_0215900	DHHC11	palmitoyltransferase DHHC11%2C putative	0	1	1	6	0		0	1.83194	1.44402	19.9921	0
PF3D7_0216000		DEAD/DEAH box helicase%2C putative	9	3	29	131	0		21.0839	5.49583	41.8766	436.494	0
PF3D7_0216100		conserved Plasmodium protein%2C unknown function	14	42	48	5	2		32.7971	76.9417	69.313	16.6601	163.68
PF3D7_0216200		Alba domain-containing protein%2C putative	21	2	22	6	5		49.1957	3.66389	31.7684	19.9921	409.199
PF3D7_0216300		conserved Plasmodium protein%2C unknown function	12	15	23	8	0		28.1118	27.4792	33.2125	26.6561	0
PF3D7_0216400	VPS45	vacuolar protein sorting-associated protein 45	28	46	70	22	3		65.5942	84.2695	101.081	73.3043	245.519
PF3D7_0216500		WD repeat-containing protein%2C putative	15	37	23	5	0		35.1398	67.782	33.2125	16.6601	0
PF3D7_0216600		sugar transporter%2C putative	143	291	267	70	5		334.999	533.096	385.553	233.241	409.199
PF3D7_0216700	ATG11	autophagy-related protein 11%2C putative	127	67	167	18	25		297.517	122.74	241.151	59.9762	2045.99
PF3D7_0216800		TMEM121 domain-containing protein%2C putative	19	220	104	4	0		44.5104	403.028	150.178	13.328	0
PF3D7_0216900		conserved Plasmodium protein%2C unknown function	7	0	20	13	0		16.3986	0	28.8804	43.3162	0
PF3D7_0217000		conserved Plasmodium membrane protein%2C unknown function	13	39	32	58	0		30.4545	71.4458	46.2087	193.257	0
PF3D7_0217100		ATP synthase subunit alpha%2C mitochondrial	50	85	118	162	1		117.133	155.715	170.394	539.786	81.8398
PF3D7_0217200		conserved Plasmodium protein%2C unknown function	7	11	15	8	0		16.3986	20.1514	21.6603	26.6561	0
PF3D7_0217300	AP2S	AP-2 complex subunit sigma%2C putative	103	69	167	60	3		241.293	126.404	241.151	199.921	245.519
PF3D7_0217400		conserved protein%2C unknown function	66	59	159	75	0		154.615	108.085	229.599	249.901	0
PF3D7_0217500	CDPK1	calcium-dependent protein kinase 1	299	341	456	42	7		700.452	624.693	658.473	139.944	572.878
PF3D7_0217600		conserved Plasmodium protein%2C unknown function	28	61	53	16	4		65.5942	111.749	76.5331	53.3122	327.359
PF3D7_0217700		E2F-associated phosphoprotein%2C putative	4	1	9	4	0		9.3706	1.83194	12.9962	13.328	0
PF3D7_0217800	RPS26	40S ribosomal protein S26	444	109	736	283	2		1040.14	199.682	1062.8	942.959	163.68
PF3D7_0217900		thioesterase/thiol ester dehydrase-isomerase%2C putative	89	90	200	18	0		208.496	164.875	288.804	59.9762	0
PF3D7_0218000	RFC2	replication factor C subunit 2%2C putative	43	43	83	43	0		100.734	78.7736	119.854	143.277	0
PF3D7_0218100		conserved protein%2C unknown function	64	116	142	97	0		149.93	212.506	205.051	323.205	0
PF3D7_0218200		SUZ domain-containing protein%2C putative	36	42	57	20	2		84.3354	76.9417	82.3092	66.6402	163.68
PF3D7_0218300		rRNA methyltransferase%2C putative	22	15	56	13	8		51.5383	27.4792	80.8651	43.3162	654.718
PF3D7_0218400	DDX47	ATP-dependent RNA helicase DDX47%2C putative	21	13	26	15	0		49.1957	23.8153	37.5445	49.9802	0
PF3D7_0218500	SNRPD2	small nuclear ribonucleoprotein Sm D2%2C putative	98	70	170	69	0		229.58	128.236	245.483	229.909	0
PF3D7_0218600		patatin-like phospholipase%2C putative	61	70	100	14	1		142.902	128.236	144.402	46.6482	81.8398
PF3D7_0218700	PRP45	pre-mRNA-processing protein 45%2C putative	50	21	28	22	3		117.133	38.4708	40.4326	73.3043	245.519
PF3D7_0219100		saccharopine dehydrogenase%2C putative	5	2	6	31	0		11.7133	3.66389	8.66412	103.292	0
PF3D7_0219200	RPS30	40S ribosomal protein S30	688	340	1134	195	2		1611.74	622.861	1637.52	649.742	163.68
PF3D7_0219300		conserved Plasmodium protein%2C unknown function	28	51	90	59	2		65.5942	93.4292	129.962	196.589	163.68
PF3D7_0219400		ribosome associated membrane protein RAMP4%2C putative	391	423	905	1610	3		915.976	774.913	1306.84	5364.54	245.519
PF3D7_0219500		pseudouridine synthase%2C putative	31	34	58	40	1		72.6222	62.2861	83.7532	133.28	81.8398
PF3D7_0219600	RFC1	replication factor C subunit 1	60	97	127	45	0		140.559	177.699	183.391	149.941	0
PF3D7_0219700	GEXP20	Plasmodium exported protein (PHISTc)%2C unknown function	32	7	25	3	0		74.9648	12.8236	36.1005	9.99603	0
PF3D7_0219800		Plasmodium exported protein (PHISTc)%2C unknown function	93	97	112	21	1		217.866	177.699	161.73	69.9722	81.8398
PF3D7_0219900		Plasmodium exported protein%2C unknown function	34	19	31	3	1		79.6501	34.8069	44.7646	9.99603	81.8398
PF3D7_0220000	LSA3	liver stage antigen 3	248	93	302	0	0		580.977	170.371	436.094	0	0
PF3D7_0220100		DnaJ protein%2C putative	28	1	32	3	0		65.5942	1.83194	46.2087	9.99603	0
PF3D7_0220200		Plasmodium exported protein%2C unknown function	115	19	126	0	0		269.405	34.8069	181.947	0	0
PF3D7_0220300		Plasmodium exported protein%2C unknown function	30	11	15	2	2		70.2795	20.1514	21.6603	6.66402	163.68
PF3D7_0220500		Plasmodium exported protein (hyp2)%2C unknown function	67	50	34	0	0		156.958	91.5972	49.0967	0	0
PF3D7_0220600		Plasmodium exported protein (hyp9)%2C unknown function	65	30	50	1	0		152.272	54.9583	72.201	3.33201	0
PF3D7_0220700		Plasmodium exported protein (hyp9)%2C unknown function	26	5	26	1	0		60.9089	9.15972	37.5445	3.33201	0
PF3D7_0220800	CLAG2	cytoadherence linked asexual protein 2	172	464	356	0	0		402.936	850.022	514.071	0	0
PF3D7_0221000		Plasmodium exported protein%2C unknown function	0	0	0	0	0		0	0	0	0	0
PF3D7_0221200		Plasmodium exported protein (hyp15)%2C unknown function	45	32	45	1	0		105.419	58.6222	64.9809	3.33201	0
PF3D7_0221400		PIR protein	2	0	0	0	0		4.6853	0	0	0	0
PF3D7_0221700		Plasmodium exported protein%2C unknown function	44	11	21	0	0		103.077	20.1514	30.3244	0	0
PF3D7_0221800		hypothetical protein	11	7	20	0	0		25.7692	12.8236	28.8804	0	0
PF3D7_0222000	EPF1	exported protein family 1	0	0	0	0	0		0	0	0	0	0
PF3D7_0222100	MC-2TM	Pfmc-2TM Maurer's cleft two transmembrane protein	269	62	177	0	0		630.173	113.581	255.592	0	0
PF3D7_0222200	EPF3	Plasmodium exported protein (hyp4)%2C unknown function	0	0	0	0	0		0	0	0	0	0
PF3D7_0222500	RIF	PIR protein	0	0	0	0	0		0	0	0	0	0
PF3D7_0222600	RIF	PIR protein	0	0	0	0	0		0	0	0	0	0
PF3D7_0222700	RIF	PIR protein	0	0	0	0	0		0	0	0	0	0
PF3D7_0222800		PIR protein	2	1	2	0	0		4.6853	1.83194	2.88804	0	0
PF3D7_0223100	RIF	PIR protein	0	0	1	0	0		0	0	1.44402	0	0
PF3D7_0223200	RIF	PIR protein	3	2	0	0	0		7.02795	3.66389	0	0	0
PF3D7_0223300		erythrocyte membrane protein 1 (PfEMP1)%2C exon 2	4	8	5	0	0		9.3706	14.6556	7.2201	0	0
PF3D7_0223400	RIF	PIR protein	2	0	2	0	0		4.6853	0	2.88804	0	0
PF3D7_0223500	VAR	erythrocyte membrane protein 1%2C PfEMP1	1	4	11	1	0		2.34265	7.32778	15.8842	3.33201	0
PF3D7_0300100	VAR	erythrocyte membrane protein 1%2C PfEMP1	2	0	0	0	0		4.6853	0	0	0	0
PF3D7_0300200	RIF	PIR protein	1	0	3	2	0		2.34265	0	4.33206	6.66402	0
PF3D7_0300400		PIR protein	8	1	7	0	0		18.7412	1.83194	10.1081	0	0
PF3D7_0300500	RIF	PIR protein	0	0	0	0	0		0	0	0	0	0
PF3D7_0300600		Plasmodium exported protein%2C unknown function%2C fragment	0	0	0	0	0		0	0	0	0	0
PF3D7_0300700	RIF	PIR protein	1	1	1	0	0		2.34265	1.83194	1.44402	0	0
PF3D7_0300800	RIF	PIR protein	0	0	0	0	1		0	0	0	0	81.8398
PF3D7_0300900		PIR protein	0	0	0	0	0		0	0	0	0	0
PF3D7_0301000	ACS2	acyl-CoA synthetase	1	0	0	0	0		2.34265	0	0	0	0
PF3D7_0301100		Plasmodium exported protein (hyp13)%2C unknown function	0	0	0	0	0		0	0	0	0	0
PF3D7_0301200	FIKK3	serine/threonine protein kinase%2C FIKK family	8	0	10	0	0		18.7412	0	14.4402	0	0
PF3D7_0301300	EH1	epoxide hydrolase 1	32	20	27	1	0		74.9648	36.6389	38.9886	3.33201	0
PF3D7_0301400		Plasmodium exported protein%2C unknown function	0	0	1	0	0		0	0	1.44402	0	0
PF3D7_0301500		Plasmodium exported protein%2C unknown function	33	29	39	38	0		77.3075	53.1264	56.3168	126.616	0
PF3D7_0301600	GEXP21	Plasmodium exported protein (hyp1)%2C unknown function	68	13	35	23	0		159.3	23.8153	50.5407	76.6363	0
PF3D7_0301700	PTP7	EMP1 trafficking protein PTP7	132	121	108	2	0		309.23	221.665	155.954	6.66402	0
PF3D7_0301800		Plasmodium exported protein%2C unknown function	106	25	63	1	0		248.321	45.7986	90.9733	3.33201	0
PF3D7_0301900		conserved protein%2C unknown function	21	28	39	62	0		49.1957	51.2945	56.3168	206.585	0
PF3D7_0302000	PRP46	pre-mRNA-splicing factor PRP46%2C putative	41	38	63	42	1		96.0487	69.6139	90.9733	139.944	81.8398
PF3D7_0302100	SRPK1	serine/threonine protein kinase	55	48	67	48	1		128.846	87.9333	96.7494	159.937	81.8398
PF3D7_0302200	CLAG3.2	cytoadherence linked asexual protein 3.2	734	722	1795	1	1		1719.51	1322.66	2592.02	3.33201	81.8398
PF3D7_0302500	CLAG3.1	cytoadherence linked asexual protein 3.1	416	884	740	0	0		974.542	1619.44	1068.58	0	0
PF3D7_0302600	ABCB4	ABC transporter B family member 4%2C putative	13	49	44	5	0		30.4545	89.7653	63.5369	16.6601	0
PF3D7_0302700		CDGSH iron-sulfur domain-containing protein%2C putative	36	57	94	122	0		84.3354	104.421	135.738	406.505	0
PF3D7_0302800		RNA-binding protein%2C putative	54	39	66	37	4		126.503	71.4458	95.3053	123.284	327.359
PF3D7_0302900		exportin-1%2C putative	97	116	194	40	1		227.237	212.506	280.14	133.28	81.8398
PF3D7_0303000	NSF	N-ethylmaleimide-sensitive fusion protein	12	2	15	3	0		28.1118	3.66389	21.6603	9.99603	0
PF3D7_0303100		CLP1 P-loop domain-containing protein%2C putative	68	108	114	45	1		159.3	197.85	164.618	149.941	81.8398
PF3D7_0303200		lipin%2C putative	122	182	248	28	8		285.803	333.414	358.117	93.2963	654.718
PF3D7_0303300	RPB6	DNA-directed RNA polymerases I%2C II%2C and III subunit RPABC2%2C putative	72	39	124	52	3		168.671	71.4458	179.059	173.265	245.519
PF3D7_0303400	DHHC1	palmitoyltransferase DHHC1	48	247	142	7	1		112.447	452.49	205.051	23.3241	81.8398
PF3D7_0303500		spindle pole body protein%2C putative	23	9	40	8	0		53.881	16.4875	57.7608	26.6561	0
PF3D7_0303600	Plrx	plasmoredoxin	20	9	44	21	0		46.853	16.4875	63.5369	69.9722	0
PF3D7_0303700	BCKDH-E2	lipoamide acyltransferase component of branched-chain alpha-keto acid dehydrogenase complex	85	17	151	56	1		199.125	31.1431	218.047	186.593	81.8398
PF3D7_0303800		IBR domain protein%2C putative	45	56	75	33	2		105.419	102.589	108.302	109.956	163.68
PF3D7_0303900		phosphatidylethanolamine-binding protein%2C putative	0	2	0	19	0		0	3.66389	0	63.3082	0
PF3D7_0304000	IMC1a	inner membrane complex protein 1a%2C putative	0	0	1	1	0		0	0	1.44402	3.33201	0
PF3D7_0304100	IMC1e	inner membrane complex protein 1e%2C putative	96	23	97	500	0		224.894	42.1347	140.07	1666.01	0
PF3D7_0304200	EHD	EH domain-containing protein	65	68	98	24	1		152.272	124.572	141.514	79.9683	81.8398
PF3D7_0304300		conserved Plasmodium protein%2C unknown function	16	38	29	4	0		37.4824	69.6139	41.8766	13.328	0
PF3D7_0304400	RPL44	60S ribosomal protein L44	561	286	820	112	16		1314.23	523.936	1184.1	373.185	1309.44
PF3D7_0304500	GLP1	1-cys-glutaredoxin-like protein-1	21	17	42	7	0		49.1957	31.1431	60.6489	23.3241	0
PF3D7_0304600	CSP	circumsporozoite (CS) protein	4	18	8	9	791		9.3706	32.975	11.5522	29.9881	64735.2
PF3D7_0304700		conserved Plasmodium protein%2C unknown function	0	1	0	0	0		0	1.83194	0	0	0
PF3D7_0304800		conserved Plasmodium membrane protein%2C unknown function	9	48	44	6	1		21.0839	87.9333	63.5369	19.9921	81.8398
PF3D7_0304900		conserved protein%2C unknown function	15	16	27	7	6		35.1398	29.3111	38.9886	23.3241	491.039
PF3D7_0305000	EF-Ts	elongation factor Ts	26	63	76	15	5		60.9089	115.413	109.746	49.9802	409.199
PF3D7_0305100		conserved Plasmodium protein%2C unknown function	21	54	49	16	0		49.1957	98.925	70.757	53.3122	0
PF3D7_0305200		GRIP domain-containing protein%2C putative	125	214	221	22	0		292.831	392.036	319.129	73.3043	0
PF3D7_0305300		transporter%2C putative	116	32	121	34	5		271.747	58.6222	174.726	113.288	409.199
PF3D7_0305400		conserved protein%2C unknown function	38	40	57	22	2		89.0207	73.2778	82.3092	73.3043	163.68
PF3D7_0305500		protein dopey homolog%2C putative	198	192	256	24	6		463.845	351.733	369.669	79.9683	491.039
PF3D7_0305600	APE1	DNA-(apurinic or apyrimidinic site) endonuclease	84	142	227	368	1		196.783	260.136	327.793	1226.18	81.8398
PF3D7_0305700		ubiquitin-conjugating enzyme MMS2%2C putative	87	22	149	47	1		203.811	40.3028	215.159	156.605	81.8398
PF3D7_0305800		P-loop containing nucleoside triphosphate hydrolase%2C putative	2	1	1	1	0		4.6853	1.83194	1.44402	3.33201	0
PF3D7_0305900		conserved Plasmodium protein%2C unknown function	9	41	34	25	0		21.0839	75.1097	49.0967	83.3003	0
PF3D7_0306000	QCR8	cytochrome b-c1 complex subunit 8%2C putative	72	60	159	116	0		168.671	109.917	229.599	386.513	0
PF3D7_0306100		conserved Plasmodium protein%2C unknown function	44	39	73	34	2		103.077	71.4458	105.413	113.288	163.68
PF3D7_0306200	AHA1	activator of Hsp90 ATPase	38	39	70	323	0		89.0207	71.4458	101.081	1076.24	0
PF3D7_0306300	GRX1	glutaredoxin 1	403	217	693	477	1		944.088	397.532	1000.71	1589.37	81.8398
PF3D7_0306400		FAD-dependent glycerol-3-phosphate dehydrogenase%2C putative	83	225	224	85	0		194.44	412.188	323.461	283.221	0
PF3D7_0306500	COX6C	cytochrome c oxidase subunit ApiCOX35%2C putative	51	74	125	77	0		119.475	135.564	180.503	256.565	0
PF3D7_0306600	ATPTG17	ATP synthase-associated protein%2C putative	6	6	21	5	0		14.0559	10.9917	30.3244	16.6601	0
PF3D7_0306700	EMC5	ER membrane protein complex subunit 5%2C putative	124	128	145	144	1		290.489	234.489	209.383	479.81	81.8398
PF3D7_0306800	CCT2	T-complex protein 1 subunit beta	96	36	114	18	0		224.894	65.95	164.618	59.9762	0
PF3D7_0306900		40S ribosomal protein S23%2C putative	695	282	1041	172	13		1628.14	516.608	1503.23	573.106	1063.92
PF3D7_0307100	RPS12	40S ribosomal protein S12%2C putative	440	65	772	144	3		1030.77	119.076	1114.78	479.81	245.519
PF3D7_0307200		60S ribosomal protein L7%2C putative	495	216	710	155	3		1159.61	395.7	1025.25	516.462	245.519
PF3D7_0307300	EB1	end-binding protein 1	2	2	2	5	0		4.6853	3.66389	2.88804	16.6601	0
PF3D7_0307400	ClpP	ATP-dependent Clp protease proteolytic subunit	67	105	153	38	1		156.958	192.354	220.935	126.616	81.8398
PF3D7_0307500	SKA2	spindle and kinetochore-associated protein 2%2C putative	27	19	49	21	1		63.2516	34.8069	70.757	69.9722	81.8398
PF3D7_0307600		conserved Plasmodium protein%2C unknown function	43	82	98	36	6		100.734	150.219	141.514	119.952	491.039
PF3D7_0307700	AKIT10	apicomplexan kinetochore protein 10%2C putative	114	298	268	59	5		267.062	545.92	386.997	196.589	409.199
PF3D7_0307800		PDZ domain-containing protein%2C putative	49	91	89	9	1		114.79	166.707	128.518	29.9881	81.8398
PF3D7_0307900		conserved Plasmodium protein%2C unknown function	6	9	12	42	0		14.0559	16.4875	17.3282	139.944	0
PF3D7_0308000		DNA polymerase delta small subunit%2C putative	23	30	45	18	2		53.881	54.9583	64.9809	59.9762	163.68
PF3D7_0308100		zinc finger protein%2C putative	79	296	306	11	0		185.069	542.256	441.87	36.6521	0
PF3D7_0308200	CCT7	T-complex protein 1 subunit eta	120	136	175	86	4		281.118	249.144	252.704	286.553	327.359
PF3D7_0308300	PIC4	PhIL1-interacting candidate PIC4	83	128	60	2	0		194.44	234.489	86.6412	6.66402	0
PF3D7_0308500		activator of Hsp90 ATPase%2C putative	55	26	86	22	3		128.846	47.6306	124.186	73.3043	245.519
PF3D7_0308600	PRPF19	pre-mRNA-processing factor 19%2C putative	78	64	127	15	0		182.727	117.244	183.391	49.9802	0
PF3D7_0308700		conserved protein%2C unknown function	18	21	30	0	1		42.1677	38.4708	43.3206	0	81.8398
PF3D7_0308800		conserved protein%2C unknown function	98	91	139	62	11		229.58	166.707	200.719	206.585	900.237
PF3D7_0308900	SF3B1	splicing factor 3B subunit 1%2C putative	30	10	58	17	2		70.2795	18.3194	83.7532	56.6442	163.68
PF3D7_0309000	YVH1	dual specificity protein phosphatase	47	51	80	49	3		110.105	93.4292	115.522	163.269	245.519
PF3D7_0309100	OMD	OMD protein%2C putative	3	2	6	18	0		7.02795	3.66389	8.66412	59.9762	0
PF3D7_0309200	ARK2	serine/threonine protein kinase ARK2%2C putative	24	4	38	13	0		56.2236	7.32778	54.8728	43.3162	0
PF3D7_0309300		N2227-like protein%2C putative	49	197	78	34	3		114.79	360.893	112.634	113.288	245.519
PF3D7_0309500	AS	asparagine synthetase [glutamine-hydrolyzing]%2C putative	167	195	274	44	7		391.223	357.229	395.662	146.609	572.878
PF3D7_0309600	PfP2	60S acidic ribosomal protein P2	664	199	1055	183	8		1555.52	364.557	1523.44	609.758	654.718
PF3D7_0309700	SBP2	SECIS-binding protein 2%2C putative	8	0	7	4	5		18.7412	0	10.1081	13.328	409.199
PF3D7_0309800	YTH2	YTH domain-containing protein 2	49	14	38	57	17		114.79	25.6472	54.8728	189.925	1391.28
PF3D7_0309900		conserved Plasmodium protein%2C unknown function	14	28	44	10	0		32.7971	51.2945	63.5369	33.3201	0
PF3D7_0310000		50S ribosomal protein L9%2C apicoplast%2C putative	25	45	78	83	0		58.5663	82.4375	112.634	276.557	0
PF3D7_0310100	CDPK3	calcium-dependent protein kinase 3	1	0	6	0	0		2.34265	0	8.66412	0	0
PF3D7_0310200		phd finger protein%2C putative	62	7	87	4	5		145.244	12.8236	125.63	13.328	409.199
PF3D7_0310300		phosphoglycerate mutase%2C putative	54	23	52	51	2		126.503	42.1347	75.0891	169.933	163.68
PF3D7_0310400	PIESP1	parasite-infected erythrocyte surface protein	129	658	509	24	0		302.202	1205.42	735.006	79.9683	0
PF3D7_0310500	DHX57	ATP-dependent RNA helicase DHX57%2C putative	46	117	92	28	2		107.762	214.338	132.85	93.2963	163.68
PF3D7_0310600	EIF3K	eukaryotic translation initiation factor 3 subunit K%2C putative	113	20	177	37	1		264.719	36.6389	255.592	123.284	81.8398
PF3D7_0310700	TRAPPC4	trafficking protein particle complex subunit 4%2C putative	7	4	4	2	0		16.3986	7.32778	5.77608	6.66402	0
PF3D7_0310800		conserved Plasmodium protein%2C unknown function	25	13	29	5	0		58.5663	23.8153	41.8766	16.6601	0
PF3D7_0310900		conserved Plasmodium protein%2C unknown function	37	46	108	43	0		86.6781	84.2695	155.954	143.277	0
PF3D7_0311000		conserved Plasmodium protein%2C unknown function	0	0	0	2	0		0	0	0	6.66402	0
PF3D7_0311100		pre-mRNA splicing factor%2C putative	19	6	30	4	5		44.5104	10.9917	43.3206	13.328	409.199
PF3D7_0311200		valine--tRNA ligase%2C putative	17	39	34	12	4		39.8251	71.4458	49.0967	39.9841	327.359
PF3D7_0311300		phosphatidylinositol 3- and 4-kinase%2C putative	104	241	204	61	9		243.636	441.499	294.58	203.253	736.558
PF3D7_0311400	PKRP	kinase-related protein PKRP%2C putative	2	4	0	8	0		4.6853	7.32778	0	26.6561	0
PF3D7_0311500		conserved protein%2C unknown function	84	61	107	123	2		196.783	111.749	154.51	409.837	163.68
PF3D7_0311600	OST1	dolichyl-diphosphooligosaccharide--protein glycosyltransferase subunit OST1%2C putative	16	35	37	34	0		37.4824	64.1181	53.4288	113.288	0
PF3D7_0311700	PM6	plasmepsin VI	11	9	3	545	1		25.7692	16.4875	4.33206	1815.95	81.8398
PF3D7_0311800		ATP synthase F0 subunit d-like protein%2C putative	40	88	74	93	0		93.706	161.211	106.858	309.877	0
PF3D7_0311900		heptatricopeptide repeat-containing protein%2C putative	12	4	23	17	2		28.1118	7.32778	33.2125	56.6442	163.68
PF3D7_0312000		HTH domain-containing protein%2C putative	14	3	45	6	0		32.7971	5.49583	64.9809	19.9921	0
PF3D7_0312100		E3 ubiquitin-protein ligase	25	98	66	24	2		58.5663	179.531	95.3053	79.9683	163.68
PF3D7_0312200		tetratricopeptide repeat protein%2C putative	14	2	19	21	0		32.7971	3.66389	27.4364	69.9722	0
PF3D7_0312300	RPN12	26S proteasome regulatory subunit RPN12%2C putative	94	124	185	38	0		220.209	227.161	267.144	126.616	0
PF3D7_0312400	GSK3beta	glycogen synthase kinase-3 beta	170	236	288	202	1		398.251	432.339	415.878	673.066	81.8398
PF3D7_0312500	MFR3	apicomplexan amino acid transporter ApiAT10	15	30	25	9	0		35.1398	54.9583	36.1005	29.9881	0
PF3D7_0312800		60S ribosomal protein L26%2C putative	553	103	834	159	19		1295.49	188.69	1204.31	529.79	1554.96
PF3D7_0312900		hypothetical protein	0	0	1	2	0		0	0	1.44402	6.66402	0
PF3D7_0313000		conserved Plasmodium protein%2C unknown function	74	39	100	51	1		173.356	71.4458	144.402	169.933	81.8398
PF3D7_0313100	HRD3	ubiquitin-protein ligase%2C putative	36	70	120	9	2		84.3354	128.236	173.282	29.9881	163.68
PF3D7_0313200		conserved protein%2C unknown function	7	26	21	46	0		16.3986	47.6306	30.3244	153.273	0
PF3D7_0313300		YGGT family protein%2C putative	33	4	86	91	0		77.3075	7.32778	124.186	303.213	0
PF3D7_0313400		conserved Plasmodium protein%2C unknown function	7	6	10	14	1		16.3986	10.9917	14.4402	46.6482	81.8398
PF3D7_0313500	PfG	Ras-like G protein	8	3	30	6	0		18.7412	5.49583	43.3206	19.9921	0
PF3D7_0313600		conserved Plasmodium protein%2C unknown function	18	32	37	52	0		42.1677	58.6222	53.4288	173.265	0
PF3D7_0313700		conserved Plasmodium protein%2C unknown function	16	20	37	7	0		37.4824	36.6389	53.4288	23.3241	0
PF3D7_0313800		conserved Plasmodium protein%2C unknown function	40	102	95	23	2		93.706	186.858	137.182	76.6363	163.68
PF3D7_0313900		conserved Plasmodium protein%2C unknown function	8	4	5	6	0		18.7412	7.32778	7.2201	19.9921	0
PF3D7_0314000		HSP20-like chaperone%2C putative	68	218	222	207	0		159.3	399.364	320.573	689.726	0
PF3D7_0314100		vesicle transport v-SNARE protein%2C putative	180	112	169	27	5		421.677	205.178	244.039	89.9643	409.199
PF3D7_0314200		conserved Plasmodium protein%2C unknown function	27	126	53	11	0		63.2516	230.825	76.5331	36.6521	0
PF3D7_0314300	DER1-2	DER1-like protein	9	11	21	4	0		21.0839	20.1514	30.3244	13.328	0
PF3D7_0314400	PPP6	serine/threonine protein phosphatase 6%2C putative	22	11	23	21	0		51.5383	20.1514	33.2125	69.9722	0
PF3D7_0314500		conserved Plasmodium protein%2C unknown function	37	27	48	9	0		86.6781	49.4625	69.313	29.9881	0
PF3D7_0314600		conserved protein%2C unknown function	76	24	126	16	3		178.041	43.9667	181.947	53.3122	245.519
PF3D7_0314700	RNF1	RING finger protein RNF1	30	10	11	12	0		70.2795	18.3194	15.8842	39.9841	0
PF3D7_0314800		conserved Plasmodium protein%2C unknown function	19	81	76	3	0		44.5104	148.388	109.746	9.99603	0
PF3D7_0314900		conserved Plasmodium membrane protein%2C unknown function	60	57	111	48	0		140.559	104.421	160.286	159.937	0
PF3D7_0315000		zinc finger protein%2C putative	34	38	67	40	0		79.6501	69.6139	96.7494	133.28	0
PF3D7_0315100	eIF4E	eukaryotic translation initiation factor 4E	97	9	116	28	7		227.237	16.4875	167.506	93.2963	572.878
PF3D7_0315200	CTRP	circumsporozoite- and TRAP-related protein	5	1	14	6	0		11.7133	1.83194	20.2163	19.9921	0
PF3D7_0315300		conserved Plasmodium protein%2C unknown function	12	15	23	9	0		28.1118	27.4792	33.2125	29.9881	0
PF3D7_0315400		conserved Plasmodium protein%2C unknown function	113	232	347	101	2		264.719	425.011	501.075	336.533	163.68
PF3D7_0315500		ribosomal protein L47%2C mitochondrial%2C putative	32	27	52	21	0		74.9648	49.4625	75.0891	69.9722	0
PF3D7_0315600		male development protein MD3%2C putative	20	39	25	6	0		46.853	71.4458	36.1005	19.9921	0
PF3D7_0315700		conserved Plasmodium membrane protein%2C unknown function	4	5	8	101	0		9.3706	9.15972	11.5522	336.533	0
PF3D7_0315800		zinc finger protein%2C putative	13	6	23	9	2		30.4545	10.9917	33.2125	29.9881	163.68
PF3D7_0315900		conserved Plasmodium protein%2C unknown function	0	0	0	2	1		0	0	0	6.66402	81.8398
PF3D7_0316000	MA	microneme associated antigen	75	73	56	29	2		175.699	133.732	80.8651	96.6283	163.68
PF3D7_0316100		ribosomal protein L27%2C mitochondrial%2C putative	42	11	55	73	0		98.3913	20.1514	79.4211	243.237	0
PF3D7_0316200		conserved Plasmodium protein%2C unknown function	23	34	65	12	1		53.881	62.2861	93.8613	39.9841	81.8398
PF3D7_0316300	PPase	inorganic pyrophosphatase%2C putative	261	627	730	214	6		611.432	1148.63	1054.13	713.05	491.039
PF3D7_0316400		CS domain-containing protein%2C putative	9	4	33	6	0		21.0839	7.32778	47.6527	19.9921	0
PF3D7_0316500	NUF2	kinetochore protein NUF2%2C putative	70	81	121	38	0		163.986	148.388	174.726	126.616	0
PF3D7_0316600	FNT	formate-nitrite transporter	370	373	456	26	16		866.781	683.315	658.473	86.6323	1309.44
PF3D7_0316700	YOP1	protein YOP1%2C putative	83	91	218	22	3		194.44	166.707	314.796	73.3043	245.519
PF3D7_0316800		40S ribosomal protein S15A%2C putative	573	144	697	366	4		1342.34	263.8	1006.48	1219.52	327.359
PF3D7_0316900		E3 ubiquitin-protein ligase%2C putative	122	199	167	62	1		285.803	364.557	241.151	206.585	81.8398
PF3D7_0317000		proteasome subunit alpha type-3%2C putative	181	246	424	61	2		424.02	450.658	612.265	203.253	163.68
PF3D7_0317100	B9	6-cysteine protein B9	3	5	3	7	8		7.02795	9.15972	4.33206	23.3241	654.718
PF3D7_0317200	CRK4	cdc2-related protein kinase 4	212	486	498	11	1		496.642	890.325	719.122	36.6521	81.8398
PF3D7_0317300	NUP335	nucleoporin NUP335%2C putative	81	145	134	13	8		189.755	265.632	193.499	43.3162	654.718
PF3D7_0317400		DNA replication complex GINS protein%2C putative	2	1	5	1	0		4.6853	1.83194	7.2201	3.33201	0
PF3D7_0317500	EG5	kinesin-5	29	7	70	8	2		67.9369	12.8236	101.081	26.6561	163.68
PF3D7_0317600	RPS11	40S ribosomal protein S11%2C putative	423	146	572	103	3		990.941	267.464	825.98	343.197	245.519
PF3D7_0317700		CPSF (cleavage and polyadenylation specific factor)%2C subunit A%2C putative	39	52	64	22	1		91.3634	95.2611	92.4173	73.3043	81.8398
PF3D7_0317800		26S proteasome non-ATPase regulatory subunit 9%2C putative	23	36	75	4	0		53.881	65.95	108.302	13.328	0
PF3D7_0317900		conserved protein%2C unknown function	4	12	22	3	0		9.3706	21.9833	31.7684	9.99603	0
PF3D7_0318000		conserved Plasmodium protein%2C unknown function	1	0	2	5	0		2.34265	0	2.88804	16.6601	0
PF3D7_0318100	STOML	stomatin-like protein%2C putative	2	3	10	2	0		4.6853	5.49583	14.4402	6.66402	0
PF3D7_0318200	RPB1	DNA-directed RNA polymerase II subunit RPB1	110	175	144	26	8		257.692	320.59	207.939	86.6323	654.718
PF3D7_0318300		conserved Plasmodium protein%2C unknown function	52	88	114	16	0		121.818	161.211	164.618	53.3122	0
PF3D7_0318400		coiled-coil domain-containing protein CCDC148/CCDC112%2C putative	0	2	4	26	0		0	3.66389	5.77608	86.6323	0
PF3D7_0318500		conserved Plasmodium protein%2C unknown function	28	26	87	16	6		65.5942	47.6306	125.63	53.3122	491.039
PF3D7_0318600		cleavage and polyadenylation specificity factor%2C putative	49	32	51	7	0		114.79	58.6222	73.645	23.3241	0
PF3D7_0318700		conserved Plasmodium protein%2C unknown function	87	76	88	0	2		203.811	139.228	127.074	0	163.68
PF3D7_0318800		triosephosphate isomerase%2C putative	14	13	22	0	0		32.7971	23.8153	31.7684	0	0
PF3D7_0318900		conserved protein%2C unknown function	95	234	168	27	1		222.552	428.675	242.595	89.9643	81.8398
PF3D7_0319000	ATPase7	P4-type ATPase ATP7%2C putative	57	304	169	23	0		133.531	556.911	244.039	76.6363	0
PF3D7_0319100	RBX1	E3 ubiquitin-protein ligase RBX1%2C putative	46	56	102	71	3		107.762	102.589	147.29	236.573	245.519
PF3D7_0319200	CCR4-4	CCR4 domain-containing protein 4%2C putative	34	15	69	19	1		79.6501	27.4792	99.6374	63.3082	81.8398
PF3D7_0319300		ubiquitin-conjugating enzyme E2%2C putative	43	29	70	30	2		100.734	53.1264	101.081	99.9603	163.68
PF3D7_0319400		kinesin-8X	45	75	97	87	0		105.419	137.396	140.07	289.885	0
PF3D7_0319500		RNA-binding protein%2C putative	30	49	74	33	0		70.2795	89.7653	106.858	109.956	0
PF3D7_0319600	EF-1delta	elongation factor 1-delta%2C putative	185	144	291	63	0		433.39	263.8	420.21	209.917	0
PF3D7_0319700	ABCI3	ABC transporter I family member 1%2C putative	87	88	90	32	3		203.811	161.211	129.962	106.624	245.519
PF3D7_0319800		conserved Plasmodium protein%2C unknown function	0	3	4	13	0		0	5.49583	5.77608	43.3162	0
PF3D7_0319900		conserved protein%2C unknown function	5	0	9	4	0		11.7133	0	12.9962	13.328	0
PF3D7_0320000	I2	protein phosphatase inhibitor 2	80	48	203	158	7		187.412	87.9333	293.136	526.458	572.878
PF3D7_0320100	SEC22	protein transport protein SEC22	73	130	164	40	4		171.013	238.153	236.819	133.28	327.359
PF3D7_0320200		CPW-WPC family protein	2	0	3	290	1		4.6853	0	4.33206	966.283	81.8398
PF3D7_0320300	CCT5	T-complex protein 1 subunit epsilon	150	145	240	74	3		351.398	265.632	346.565	246.569	245.519
PF3D7_0320400	Cap380	oocyst capsule protein Cap380	2	0	3	1	0		4.6853	0	4.33206	3.33201	0
PF3D7_0320500	Nico	nicotinamidase%2C putative	142	115	151	54	1		332.656	210.674	218.047	179.929	81.8398
PF3D7_0320600		conserved protein%2C unknown function	59	61	117	140	0		138.216	111.749	168.95	466.482	0
PF3D7_0320700	SPC25	signal peptidase complex subunit 2	133	277	393	73	0		311.572	507.449	567.5	243.237	0
PF3D7_0320800	DOZI	ATP-dependent RNA helicase DDX6	46	22	115	119	4		107.762	40.3028	166.062	396.509	327.359
PF3D7_0320900	H2A.Z	histone H2A.Z	1334	1232	3100	80	6		3125.1	2256.96	4476.46	266.561	491.039
PF3D7_0321000		conserved protein%2C unknown function	21	6	28	3	0		49.1957	10.9917	40.4326	9.99603	0
PF3D7_0321100		conserved Plasmodium protein%2C unknown function	34	143	85	0	0		79.6501	261.968	122.742	0	0
PF3D7_0321200	ALG7	UDP-N-acetylglucosamine--dolichyl-phosphate N-acetylglucosaminephosphotransferase%2C putative	12	30	24	40	0		28.1118	54.9583	34.6565	133.28	0
PF3D7_0321300		conserved Plasmodium protein%2C unknown function	16	25	28	11	0		37.4824	45.7986	40.4326	36.6521	0
PF3D7_0321400	pPK1	pseudo protein kinase 1%2C putative	146	157	269	1	0		342.027	287.615	388.441	3.33201	0
PF3D7_0321500		peptidase%2C putative	39	120	87	52	0		91.3634	219.833	125.63	173.265	0
PF3D7_0321600	DDX42	ATP-dependent RNA helicase DDX42%2C putative	61	143	216	53	0		142.902	261.968	311.908	176.597	0
PF3D7_0321700		conserved Plasmodium protein%2C unknown function	48	82	97	21	2		112.447	150.219	140.07	69.9722	163.68
PF3D7_0321800		WD repeat-containing protein%2C putative	77	45	96	19	1		180.384	82.4375	138.626	63.3082	81.8398
PF3D7_0321900	CARL	cyclic amine resistance locus protein	60	306	148	62	6		140.559	560.575	213.715	206.585	491.039
PF3D7_0322000	CYP19A	peptidyl-prolyl cis-trans isomerase	767	671	1406	63	1		1796.81	1229.23	2030.29	209.917	81.8398
PF3D7_0322100	Prt1	RNA triphosphatase	35	40	82	11	0		81.9928	73.2778	118.41	36.6521	0
PF3D7_0322200		conserved protein%2C unknown function	9	4	5	4	0		21.0839	7.32778	7.2201	13.328	0
PF3D7_0322300	DGAT	diacylglycerol O-acyltransferase	43	103	126	14	0		100.734	188.69	181.947	46.6482	0
PF3D7_0322400		regulator of initiation factor 2 (eIF2)	29	30	33	17	0		67.9369	54.9583	47.6527	56.6442	0
PF3D7_0322500	IscA2	iron-sulfur assembly protein%2C putative	47	44	89	38	13		110.105	80.6056	128.518	126.616	1063.92
PF3D7_0322600		conserved Plasmodium protein%2C unknown function	0	1	1	32	1		0	1.83194	1.44402	106.624	81.8398
PF3D7_0322700		conserved Plasmodium protein%2C unknown function	54	146	105	16	3		126.503	267.464	151.622	53.3122	245.519
PF3D7_0322800		conserved Plasmodium protein%2C unknown function	2	0	1	95	0		4.6853	0	1.44402	316.541	0
PF3D7_0322900	RPS3A	40S ribosomal protein S3A%2C putative	404	227	708	52	1		946.431	415.851	1022.37	173.265	81.8398
PF3D7_0323000	TMA7	translation machinery-associated protein 7%2C putative	245	177	462	249	0		573.949	324.254	667.137	829.671	0
PF3D7_0323100		conserved Plasmodium protein%2C unknown function	45	23	78	30	0		105.419	42.1347	112.634	99.9603	0
PF3D7_0323200		conserved Plasmodium protein%2C unknown function	7	7	26	11	0		16.3986	12.8236	37.5445	36.6521	0
PF3D7_0323300		conserved protein%2C unknown function	0	5	6	2	0		0	9.15972	8.66412	6.66402	0
PF3D7_0323400	RIPR	Rh5 interacting protein	185	321	131	51	5		433.39	588.054	189.167	169.933	409.199
PF3D7_0323500	SMN	survival motor neuron-like protein	65	48	83	11	5		152.272	87.9333	119.854	36.6521	409.199
PF3D7_0323600		BSD domain-containing protein%2C putative	28	23	53	19	1		65.5942	42.1347	76.5331	63.3082	81.8398
PF3D7_0323700	SART1	U4/U6.U5 tri-snRNP-associated protein 1%2C putative	59	60	98	13	3		138.216	109.917	141.514	43.3162	245.519
PF3D7_0323800		conserved Plasmodium protein%2C unknown function	45	23	78	158	0		105.419	42.1347	112.634	526.458	0
PF3D7_0324000	EPF1	exported protein family 1	0	0	0	0	0		0	0	0	0	0
PF3D7_0324100	MC-2TM	Pfmc-2TM Maurer's cleft two transmembrane protein	74	23	68	0	0		173.356	42.1347	98.1934	0	0
PF3D7_0324200	EPF3	Plasmodium exported protein (hyp4)%2C unknown function	1	0	0	0	0		2.34265	0	0	0	0
PF3D7_0324300	EPF4	Plasmodium exported protein (hyp5)%2C unknown function	0	0	1	0	0		0	0	1.44402	0	0
PF3D7_0324400	RIF	PIR protein	0	0	0	0	0		0	0	0	0	0
PF3D7_0324500	RIF	PIR protein	0	0	0	0	0		0	0	0	0	0
PF3D7_0324600		PIR protein	0	0	0	0	0		0	0	0	0	0
PF3D7_0324800	RIF	PIR protein	0	0	0	0	0		0	0	0	0	0
PF3D7_0324900	VAR	erythrocyte membrane protein 1%2C PfEMP1	2	2	1	2	2		4.6853	3.66389	1.44402	6.66402	163.68
PF3D7_0400100	VAR	erythrocyte membrane protein 1%2C PfEMP1	1	1	1	2	1		2.34265	1.83194	1.44402	6.66402	81.8398
PF3D7_0400300	RIF	PIR protein	9	0	5	0	1		21.0839	0	7.2201	0	81.8398
PF3D7_0400400	VAR	erythrocyte membrane protein 1%2C PfEMP1	0	1	4	1	0		0	1.83194	5.77608	3.33201	0
PF3D7_0400500	RIF	PIR protein	1	0	0	0	0		2.34265	0	0	0	0
PF3D7_0400700	RIF	PIR protein	10	3	4	0	0		23.4265	5.49583	5.77608	0	0
PF3D7_0400800		PIR protein	0	0	0	0	0		0	0	0	0	0
PF3D7_0400900	RIF	PIR protein	0	0	0	0	0		0	0	0	0	0
PF3D7_0401000	RIF	PIR protein	0	0	0	0	0		0	0	0	0	0
PF3D7_0401100		Plasmodium exported protein%2C unknown function%2C fragment	0	0	0	0	0		0	0	0	0	0
PF3D7_0401200	RIF	PIR protein	0	0	0	0	0		0	0	0	0	0
PF3D7_0401300	RIF	PIR protein	0	1	1	0	0		0	1.83194	1.44402	0	0
PF3D7_0401400	RIF	PIR protein	0	0	2	0	0		0	0	2.88804	0	0
PF3D7_0401600	RIF	PIR protein	46	5	53	1	0		107.762	9.15972	76.5331	3.33201	0
PF3D7_0401800	PfD80	Plasmodium exported protein (PHISTb)%2C unknown function	173	150	125	3	0		405.278	274.792	180.503	9.99603	0
PF3D7_0401900	ACS6	acyl-CoA synthetase	8	0	7	1	0		18.7412	0	10.1081	3.33201	0
PF3D7_0402000		Plasmodium exported protein (PHISTa)%2C unknown function	165	80	177	1	0		386.537	146.556	255.592	3.33201	0
PF3D7_0402100		MEC domain-containing protein	321	94	277	1	0		751.991	172.203	399.994	3.33201	0
PF3D7_0402300	RH1	normocyte binding protein 1	290	148	254	1	0		679.369	271.128	366.781	3.33201	0
PF3D7_0402400	GEXP18	gametocyte exported protein 18	440	437	776	209	3		1030.77	800.56	1120.56	696.39	245.519
PF3D7_0402600		PIR protein	0	0	0	0	0		0	0	0	0	0
PF3D7_0402900		probable protein%2C unknown function	24	3	33	0	0		56.2236	5.49583	47.6527	0	0
PF3D7_0403100		regulator of chromosome condensation%2C putative	30	31	37	15	0		70.2795	56.7903	53.4288	49.9802	0
PF3D7_0403200		pre-mRNA splicing factor%2C putative	48	43	90	11	1		112.447	78.7736	129.962	36.6521	81.8398
PF3D7_0403300		conserved Plasmodium protein%2C unknown function	30	28	41	24	0		70.2795	51.2945	59.2048	79.9683	0
PF3D7_0403400		zinc finger protein%2C putative	35	65	70	10	0		81.9928	119.076	101.081	33.3201	0
PF3D7_0403500	USP	ubiquitin-specific protease	41	12	72	26	14		96.0487	21.9833	103.969	86.6323	1145.76
PF3D7_0403600		conserved Plasmodium protein%2C unknown function	33	7	71	10	0		77.3075	12.8236	102.525	33.3201	0
PF3D7_0403700	CLF1	pre-mRNA-splicing factor CLF1%2C putative	24	25	37	35	1		56.2236	45.7986	53.4288	116.62	81.8398
PF3D7_0403800		alpha/beta hydrolase%2C putative	183	108	161	71	3		428.705	197.85	232.487	236.573	245.519
PF3D7_0403900	SET8	SET domain protein%2C putative	27	23	43	17	2		63.2516	42.1347	62.0929	56.6442	163.68
PF3D7_0404000		conserved Plasmodium protein%2C unknown function	131	93	119	71	12		306.887	170.371	171.838	236.573	982.077
PF3D7_0404100	ApiAP2	AP2 domain transcription factor AP2-SP2%2C putative	4	2	2	0	0		9.3706	3.66389	2.88804	0	0
PF3D7_0404200		conserved Plasmodium protein%2C unknown function	22	27	38	79	1		51.5383	49.4625	54.8728	263.229	81.8398
PF3D7_0404300		Ran-binding protein%2C putative	17	15	45	6	0		39.8251	27.4792	64.9809	19.9921	0
PF3D7_0404400	P36	6-cysteine protein P36	0	0	0	0	1		0	0	0	0	81.8398
PF3D7_0404500	P52	6-cysteine protein P52	1	0	0	1	4		2.34265	0	0	3.33201	327.359
PF3D7_0404600		conserved Plasmodium membrane protein%2C unknown function	75	65	63	26	5		175.699	119.076	90.9733	86.6323	409.199
PF3D7_0404700	DPAP3	dipeptidyl aminopeptidase 3	260	362	409	1	3		609.089	663.164	590.604	3.33201	245.519
PF3D7_0404800		sporozoite-specific protein S10%2C putative	15	21	21	8	5		35.1398	38.4708	30.3244	26.6561	409.199
PF3D7_0404900	P41	6-cysteine protein P41	273	498	454	4	0		639.543	912.308	655.585	13.328	0
PF3D7_0405000	DDX51	ATP-dependent RNA helicase DDX51%2C putative	47	12	66	77	0		110.105	21.9833	95.3053	256.565	0
PF3D7_0405100	SEC24B	protein transport protein Sec24B%2C putative	97	178	192	52	0		227.237	326.086	277.252	173.265	0
PF3D7_0405200	CERLI2	ag-1 blood stage membrane protein homologue	56	51	113	28	0		131.188	93.4292	163.174	93.2963	0
PF3D7_0405300	LISP2	6-cysteine protein	0	0	2	1	0		0	0	2.88804	3.33201	0
PF3D7_0405400	PRPF8	pre-mRNA-processing-splicing factor 8%2C putative	118	213	190	36	4		276.433	390.204	274.364	119.952	327.359
PF3D7_0405500		conserved Plasmodium protein%2C unknown function	17	6	20	66	0		39.8251	10.9917	28.8804	219.913	0
PF3D7_0405600		TMEM33 domain-containing protein%2C putative	90	197	172	81	0		210.839	360.893	248.372	269.893	0
PF3D7_0405700		lysine decarboxylase%2C putative	15	19	17	26	21		35.1398	34.8069	24.5483	86.6323	1718.63
PF3D7_0405800		conserved protein%2C unknown function	19	5	43	56	3		44.5104	9.15972	62.0929	186.593	245.519
PF3D7_0405900	ASP	apical sushi protein	218	360	515	8	0		510.698	659.5	743.67	26.6561	0
PF3D7_0406000		conserved protein%2C unknown function	89	163	220	24	6		208.496	298.607	317.684	79.9683	491.039
PF3D7_0406100		V-type proton ATPase subunit B	94	65	173	46	1		220.209	119.076	249.816	153.273	81.8398
PF3D7_0406200	Pfs16	sexual stage-specific protein S16	3207	3114	2134	11679	3		7512.88	5704.68	3081.54	38914.6	245.519
PF3D7_0406400	cGLO2	cytosolic glyoxalase II	62	27	93	18	0		145.244	49.4625	134.294	59.9762	0
PF3D7_0406500		NYN domain-containing protein%2C putative	71	76	108	6	1		166.328	139.228	155.954	19.9921	81.8398
PF3D7_0406600		conserved protein%2C unknown function	0	0	0	0	0		0	0	0	0	0
PF3D7_0406700		KLRAQ domain-containing protein%2C putative	33	80	54	7	0		77.3075	146.556	77.9771	23.3241	0
PF3D7_0406800		ribosomal protein L25%2C putative	0	1	0	1	0		0	1.83194	0	3.33201	0
PF3D7_0406900		conserved Plasmodium protein%2C unknown function	2	0	1	4	0		4.6853	0	1.44402	13.328	0
PF3D7_0407000		conserved Plasmodium protein%2C unknown function	12	4	12	28	0		28.1118	7.32778	17.3282	93.2963	0
PF3D7_0407100		methyltransferase%2C putative	11	34	32	10	0		25.7692	62.2861	46.2087	33.3201	0
PF3D7_0407200	PTH2	peptidyl-tRNA hydrolase 2%2C putative	14	7	17	37	0		32.7971	12.8236	24.5483	123.284	0
PF3D7_0407300		transcription factor%2C putative	17	1	10	11	0		39.8251	1.83194	14.4402	36.6521	0
PF3D7_0407400		conserved Plasmodium protein%2C unknown function	34	20	56	39	4		79.6501	36.6389	80.8651	129.948	327.359
PF3D7_0407500		mitochondrial carrier protein%2C putative	3	1	2	1	0		7.02795	1.83194	2.88804	3.33201	0
PF3D7_0407600		conserved Plasmodium protein%2C unknown function	2	2	1	6	26		4.6853	3.66389	1.44402	19.9921	2127.83
PF3D7_0407700		TH1 domain-containing protein%2C putative	119	193	182	19	3		278.775	353.565	262.812	63.3082	245.519
PF3D7_0407800	CINCH	coordinator of nascent cell detachment	255	523	418	59	5		597.376	958.107	603.601	196.589	409.199
PF3D7_0407900		AAA family ATPase%2C putative	89	153	118	18	3		208.496	280.288	170.394	59.9762	245.519
PF3D7_0408000		conserved Plasmodium protein%2C unknown function	76	84	66	85	0		178.041	153.883	95.3053	283.221	0
PF3D7_0408100		conserved Plasmodium protein%2C unknown function	30	19	30	3	1		70.2795	34.8069	43.3206	9.99603	81.8398
PF3D7_0408200		conserved Plasmodium protein%2C unknown function	12	8	29	31	0		28.1118	14.6556	41.8766	103.292	0
PF3D7_0408300	ZRANB2	zinc finger Ran-binding domain-containing protein 2%2C putative	34	46	70	22	2		79.6501	84.2695	101.081	73.3043	163.68
PF3D7_0408400		conserved protein%2C unknown function	18	21	34	24	0		42.1677	38.4708	49.0967	79.9683	0
PF3D7_0408500	FEN1	flap endonuclease 1	26	18	107	49	5		60.9089	32.975	154.51	163.269	409.199
PF3D7_0408600	SIAP1	sporozoite invasion-associated protein 1	2	4	7	1	6		4.6853	7.32778	10.1081	3.33201	491.039
PF3D7_0408700	PLP1	sporozoite micronemal protein essential for cell traversal	1	0	0	6	95		2.34265	0	0	19.9921	7774.78
PF3D7_0408800		conserved Plasmodium protein%2C unknown function	0	0	0	0	0		0	0	0	0	0
PF3D7_0408900	KAE1	tRNA N6-adenosine threonylcarbamoyltransferase	25	76	93	85	1		58.5663	139.228	134.294	283.221	81.8398
PF3D7_0409000		conserved Plasmodium protein%2C unknown function	15	54	30	3	0		35.1398	98.925	43.3206	9.99603	0
PF3D7_0409100	PRPF31	U4/U6 small nuclear ribonucleoprotein PRP31%2C putative	63	46	110	33	10		147.587	84.2695	158.842	109.956	818.398
PF3D7_0409200	SOF1	protein SOF1%2C putative	77	27	71	204	4		180.384	49.4625	102.525	679.73	327.359
PF3D7_0409300		methyltransferase%2C putative	44	19	43	30	1		103.077	34.8069	62.0929	99.9603	81.8398
PF3D7_0409400	DnaJ	heat shock protein 40	33	2	37	21	1		77.3075	3.66389	53.4288	69.9722	81.8398
PF3D7_0409500		3-ketodihydrosphingosine reductase%2C putative	58	108	93	28	2		135.874	197.85	134.294	93.2963	163.68
PF3D7_0409600	RPA1	replication protein A1%2C large subunit	71	46	143	24	6		166.328	84.2695	206.495	79.9683	491.039
PF3D7_0409700	RF2	peptide chain release factor 2	27	12	48	54	4		63.2516	21.9833	69.313	179.929	327.359
PF3D7_0409800		zinc finger protein%2C putative	221	161	286	54	3		517.726	294.943	412.99	179.929	245.519
PF3D7_0409900	ALP5b	actin-like protein%2C putative	28	34	46	45	0		65.5942	62.2861	66.4249	149.941	0
PF3D7_0410000	EVP1	erythrocyte vesicle protein 1	70	63	46	7	2		163.986	115.413	66.4249	23.3241	163.68
PF3D7_0410300	PPM1	protein phosphatase PPM1%2C putative	28	42	41	15	3		65.5942	76.9417	59.2048	49.9802	245.519
PF3D7_0410400	RRP4	exosome complex component RRP4	18	27	46	43	3		42.1677	49.4625	66.4249	143.277	245.519
PF3D7_0410500		conserved Plasmodium protein%2C unknown function	0	0	0	0	0		0	0	0	0	0
PF3D7_0410600	ATRP	armadillo-type repeat protein ATRP	42	28	63	29	4		98.3913	51.2945	90.9733	96.6283	327.359
PF3D7_0410700	RbgA	ribosome biogenesis GTPase A%2C putative	138	197	214	57	7		323.286	360.893	309.02	189.925	572.878
PF3D7_0410800	AKIT3	apicomplexan kinetochore protein 3%2C putative	92	146	168	18	3		215.524	267.464	242.595	59.9762	245.519
PF3D7_0410900	AKIT7	apicomplexan kinetochore protein 7%2C putative	27	10	28	13	0		63.2516	18.3194	40.4326	43.3162	0
PF3D7_0411000		AP2 domain transcription factor AP2-Z%2C putative	31	0	21	98	1		72.6222	0	30.3244	326.537	81.8398
PF3D7_0411100	MED8	mediator of RNA polymerase II transcription subunit 8%2C putative	4	4	5	3	0		9.3706	7.32778	7.2201	9.99603	0
PF3D7_0411200		PP-loop family protein%2C putative	10	7	8	8	0		23.4265	12.8236	11.5522	26.6561	0
PF3D7_0411300		golgin subfamily A member 6-like protein%2C putative	13	15	22	9	0		30.4545	27.4792	31.7684	29.9881	0
PF3D7_0411400		DEAD box ATP-dependent RNA helicase%2C putative	20	3	24	5	4		46.853	5.49583	34.6565	16.6601	327.359
PF3D7_0411700		conserved Plasmodium protein%2C unknown function	0	0	0	3	0		0	0	0	9.99603	0
PF3D7_0411800		conserved Plasmodium protein%2C unknown function	35	78	89	27	4		81.9928	142.892	128.518	89.9643	327.359
PF3D7_0411900		DNA polymerase alpha catalytic subunit A	62	115	158	58	6		145.244	210.674	228.155	193.257	491.039
PF3D7_0412000		LITAF-like zinc finger protein%2C putative	73	346	188	26	5		171.013	633.853	271.476	86.6323	409.199
PF3D7_0412100	mtRPS12	ribosomal protein S12%2C mitochondrial	18	30	52	23	0		42.1677	54.9583	75.0891	76.6363	0
PF3D7_0412200		conserved Plasmodium protein%2C unknown function	16	7	23	11	1		37.4824	12.8236	33.2125	36.6521	81.8398
PF3D7_0412300		phosphopantothenoylcysteine synthetase%2C putative	25	35	76	40	1		58.5663	64.1181	109.746	133.28	81.8398
PF3D7_0412400	VAR	erythrocyte membrane protein 1%2C PfEMP1	0	0	0	18	0		0	0	0	59.9762	0
PF3D7_0412700	VAR	erythrocyte membrane protein 1%2C PfEMP1	3	1	4	3	0		7.02795	1.83194	5.77608	9.99603	0
PF3D7_0412900	VAR	erythrocyte membrane protein 1%2C PfEMP1	0	0	0	0	0		0	0	0	0	0
PF3D7_0413100	VAR	erythrocyte membrane protein 1%2C PfEMP1	0	0	0	0	1		0	0	0	0	81.8398
PF3D7_0413200	RIF	PIR protein	1	0	1	0	0		2.34265	0	1.44402	0	0
PF3D7_0413300	RIF	PIR protein	0	0	0	0	0		0	0	0	0	0
PF3D7_0413500	PGM2	phosphoglucomutase-2	137	401	480	49	0		320.943	734.61	693.13	163.269	0
PF3D7_0413600	RPT3	26S proteasome AAA-ATPase subunit RPT3%2C putative	223	227	525	54	0		522.411	415.851	758.111	179.929	0
PF3D7_0413700		lysine decarboxylase-like protein%2C putative	47	45	186	27	0		110.105	82.4375	268.588	89.9643	0
PF3D7_0413800		50S ribosomal protein L10%2C putative	23	5	87	37	0		53.881	9.15972	125.63	123.284	0
PF3D7_0413900	USP13	ubiquitin carboxyl-terminal hydrolase 13%2C putative	71	135	136	29	0		166.328	247.313	196.387	96.6283	0
PF3D7_0414000	SMC3	structural maintenance of chromosomes protein 3	66	131	163	57	1		154.615	239.985	235.375	189.925	81.8398
PF3D7_0414100		conserved Plasmodium membrane protein%2C unknown function	21	23	29	12	0		49.1957	42.1347	41.8766	39.9841	0
PF3D7_0414200	PLC3	calmodulin-like protein	77	130	189	38	0		180.384	238.153	272.92	126.616	0
PF3D7_0414300		Rab5-interacting protein%2C putative	107	70	207	50	1		250.664	128.236	298.912	166.601	81.8398
PF3D7_0414400		conserved Plasmodium protein%2C unknown function	0	0	1	2	0		0	0	1.44402	6.66402	0
PF3D7_0414500		male development protein MD5%2C putative	28	12	9	118	0		65.5942	21.9833	12.9962	393.177	0
PF3D7_0414600	APH	acylated pleckstrin-homology domain-containing protein%2C putative	68	57	115	26	4		159.3	104.421	166.062	86.6323	327.359
PF3D7_0414700		GTP-binding protein%2C putative	58	86	92	25	4		135.874	157.547	132.85	83.3003	327.359
PF3D7_0414800		conserved Plasmodium protein%2C unknown function	52	62	61	0	0		121.818	113.581	88.0852	0	0
PF3D7_0414900	ARO	armadillo repeats-only protein	489	559	480	5	0		1145.56	1024.06	693.13	16.6601	0
PF3D7_0415000	GET3	ATPase GET3	15	39	55	10	0		35.1398	71.4458	79.4211	33.3201	0
PF3D7_0415100		conserved protein%2C unknown function	21	21	33	16	0		49.1957	38.4708	47.6527	53.3122	0
PF3D7_0415200		conserved Plasmodium protein%2C unknown function	27	60	58	12	0		63.2516	109.917	83.7532	39.9841	0
PF3D7_0415300	CRK3	cdc2-related protein kinase 3	4	2	9	2	0		9.3706	3.66389	12.9962	6.66402	0
PF3D7_0415400		coatomer subunit zeta%2C putative	169	55	281	61	4		395.908	100.757	405.77	203.253	327.359
PF3D7_0415500	CBP20	nuclear cap-binding protein subunit 2%2C putative	56	58	105	44	3		131.188	106.253	151.622	146.609	245.519
PF3D7_0415600	GAK	GTP:AMP phosphotransferase	10	6	16	58	0		23.4265	10.9917	23.1043	193.257	0
PF3D7_0415700		conserved Plasmodium protein%2C unknown function	53	114	134	15	0		124.16	208.842	193.499	49.9802	0
PF3D7_0415800		PhIL1-interacting candidate PIC3	46	23	37	31	1		107.762	42.1347	53.4288	103.292	81.8398
PF3D7_0415900		60S ribosomal protein L15%2C putative	326	114	437	75	1		763.704	208.842	631.037	249.901	81.8398
PF3D7_0416000		RNA-binding protein%2C putative	75	40	118	83	3		175.699	73.2778	170.394	276.557	245.519
PF3D7_0416100	GATA	glutamyl-tRNA(Gln) amidotransferase subunit A	94	199	180	66	16		220.209	364.557	259.924	219.913	1309.44
PF3D7_0416200		PRKR-interacting protein 1%2C putative	22	14	18	4	0		51.5383	25.6472	25.9924	13.328	0
PF3D7_0416300	MCM9	DNA helicase MCM9%2C putative	35	66	69	14	0		81.9928	120.908	99.6374	46.6482	0
PF3D7_0416400	HAT1	histone acetyltransferase%2C putative	105	266	322	56	9		245.978	487.297	464.975	186.593	736.558
PF3D7_0416500	MAF1	repressor of RNA polymerase III transcription MAF1	75	108	190	53	0		175.699	197.85	274.364	176.597	0
PF3D7_0416600	PHBL	prohibitin-like protein PHBL%2C putative	39	58	108	51	0		91.3634	106.253	155.954	169.933	0
PF3D7_0416700		CDGSH iron-sulfur domain-containing protein%2C putative	74	15	163	59	0		173.356	27.4792	235.375	196.589	0
PF3D7_0416800	SAR1	small GTP-binding protein sar1	203	95	478	51	3		475.558	174.035	690.242	169.933	245.519
PF3D7_0416900		conserved Plasmodium protein%2C unknown function	12	9	26	8	0		28.1118	16.4875	37.5445	26.6561	0
PF3D7_0417000		conserved Plasmodium protein%2C unknown function	11	6	7	283	0		25.7692	10.9917	10.1081	942.959	0
PF3D7_0417100	PUF2	mRNA-binding protein PUF2	2	0	0	6	52		4.6853	0	0	19.9921	4255.67
PF3D7_0417200	DHFR-TS	bifunctional dihydrofolate reductase-thymidylate synthase	31	25	95	14	1		72.6222	45.7986	137.182	46.6482	81.8398
PF3D7_0417300		LETM1-like protein%2C putative	48	75	72	26	6		112.447	137.396	103.969	86.6323	491.039
PF3D7_0417400		conserved Plasmodium protein%2C unknown function	55	219	102	12	9		128.846	401.196	147.29	39.9841	736.558
PF3D7_0417500		memo-like protein	119	386	289	84	5		278.775	707.131	417.322	279.889	409.199
PF3D7_0417600		conserved Plasmodium protein%2C unknown function	7	3	5	29	2		16.3986	5.49583	7.2201	96.6283	163.68
PF3D7_0417700		conserved Plasmodium protein%2C unknown function	16	8	14	40	3		37.4824	14.6556	20.2163	133.28	245.519
PF3D7_0417800	CRK1	cdc2-related protein kinase 1	28	18	55	15	7		65.5942	32.975	79.4211	49.9802	572.878
PF3D7_0417900		conserved Plasmodium protein%2C unknown function	4	1	3	16	1		9.3706	1.83194	4.33206	53.3122	81.8398
PF3D7_0418000		conserved Plasmodium protein%2C unknown function	26	54	41	22	1		60.9089	98.925	59.2048	73.3043	81.8398
PF3D7_0418100	SOC1	protein SOC1%2C putative	40	34	63	29	0		93.706	62.2861	90.9733	96.6283	0
PF3D7_0418200	EIF3M	eukaryotic translation initiation factor 3 subunit M%2C putative	163	195	212	61	4		381.852	357.229	306.132	203.253	327.359
PF3D7_0418300		conserved Plasmodium protein%2C unknown function	410	106	798	66	17		960.487	194.186	1152.33	219.913	1391.28
PF3D7_0418400		LSM domain-containing protein%2C putative	31	9	48	12	0		72.6222	16.4875	69.313	39.9841	0
PF3D7_0418500	BET3	trafficking protein particle complex subunit 3%2C putative	47	62	116	18	0		110.105	113.581	167.506	59.9762	0
PF3D7_0418600		regulator of chromosome condensation%2C putative	48	12	87	4	1		112.447	21.9833	125.63	13.328	81.8398
PF3D7_0418700		RNA-binding protein NOB1%2C putative	66	74	74	38	3		154.615	135.564	106.858	126.616	245.519
PF3D7_0418800		MOLO1 domain-containing protein%2C putative	1	2	4	1265	0		2.34265	3.66389	5.77608	4214.99	0
PF3D7_0418900		conserved protein%2C unknown function	21	19	23	65	7		49.1957	34.8069	33.2125	216.581	572.878
PF3D7_0419000		dynein regulatory complex protein%2C putative	10	1	9	58	1		23.4265	1.83194	12.9962	193.257	81.8398
PF3D7_0419100		conserved Plasmodium protein%2C unknown function	6	9	20	15	0		14.0559	16.4875	28.8804	49.9802	0
PF3D7_0419200	GOT1	protein transport protein GOT1%2C putative	67	76	116	26	1		156.958	139.228	167.506	86.6323	81.8398
PF3D7_0419300		conserved Plasmodium protein%2C unknown function	14	35	39	3	0		32.7971	64.1181	56.3168	9.99603	0
PF3D7_0419400		conserved Plasmodium protein%2C unknown function	63	448	191	8	0		147.587	820.711	275.808	26.6561	0
PF3D7_0419500		conserved Plasmodium membrane protein%2C unknown function	49	10	70	26	0		114.79	18.3194	101.081	86.6323	0
PF3D7_0419600	RANBP1	ran-specific GTPase-activating protein 1%2C putative	51	33	171	39	1		119.475	60.4542	246.927	129.948	81.8398
PF3D7_0419700	Pf34	apical merozoite protein	187	261	374	39	3		438.076	478.138	540.064	129.948	245.519
PF3D7_0419800		60S ribosomal protein L7ae/L30e%2C putative	41	5	48	27	1		96.0487	9.15972	69.313	89.9643	81.8398
PF3D7_0419900		phosphatidylinositol 4-kinase%2C putative	99	415	248	24	0		231.922	760.257	358.117	79.9683	0
PF3D7_0420000		zinc finger protein%2C putative	55	80	73	6	2		128.846	146.556	105.413	19.9921	163.68
PF3D7_0420100	RIO2	serine/threonine protein kinase RIO2	41	39	64	53	3		96.0487	71.4458	92.4173	176.597	245.519
PF3D7_0420200	ACPS	holo-[acyl-carrier-protein] synthase%2C putative	9	0	8	34	0		21.0839	0	11.5522	113.288	0
PF3D7_0420300	ApiAP2	AP2 domain transcription factor%2C putative	122	17	147	5	21		285.803	31.1431	212.271	16.6601	1718.63
PF3D7_0420400	RRF2	ribosome-recycling factor	18	9	38	28	0		42.1677	16.4875	54.8728	93.2963	0
PF3D7_0420500		conserved Plasmodium protein%2C unknown function	11	17	42	51	0		25.7692	31.1431	60.6489	169.933	0
PF3D7_0420600	AKIT6	apicomplexan kinetochore protein 6%2C putative	106	165	272	46	3		248.321	302.271	392.774	153.273	245.519
PF3D7_0420700	VAR	erythrocyte membrane protein 1%2C PfEMP1	0	0	2	0	0		0	0	2.88804	0	0
PF3D7_0420900	VAR	erythrocyte membrane protein 1%2C PfEMP1	10	32	15	1	1		23.4265	58.6222	21.6603	3.33201	81.8398
PF3D7_0421100	VAR	erythrocyte membrane protein 1%2C PfEMP1	10	20	18	4	0		23.4265	36.6389	25.9924	13.328	0
PF3D7_0421200	RIF	PIR protein	0	0	0	0	0		0	0	0	0	0
PF3D7_0421300	VAR	erythrocyte membrane protein 1%2C PfEMP1	0	1	1	0	0		0	1.83194	1.44402	0	0
PF3D7_0421700		conserved Plasmodium protein%2C unknown function	3	2	4	14	8		7.02795	3.66389	5.77608	46.6482	654.718
PF3D7_0421800		conserved Plasmodium protein%2C unknown function	0	0	0	0	0		0	0	0	0	0
PF3D7_0421900		conserved Plasmodium protein%2C unknown function	0	0	0	0	0		0	0	0	0	0
PF3D7_0422000		steroid dehydrogenase%2C putative	58	97	51	190	3		135.874	177.699	73.645	633.082	245.519
PF3D7_0422100		transmembrane emp24 domain-containing protein%2C putative	63	199	131	27	0		147.587	364.557	189.167	89.9643	0
PF3D7_0422200		erythrocyte membrane-associated antigen	34	30	43	26	0		79.6501	54.9583	62.0929	86.6323	0
PF3D7_0422300		alpha tubulin 2	261	199	221	1526	0		611.432	364.557	319.129	5084.65	0
PF3D7_0422400	RPS19	40S ribosomal protein S19	479	124	700	126	6		1122.13	227.161	1010.81	419.833	491.039
PF3D7_0422500	BRR2	pre-mRNA-splicing helicase BRR2%2C putative	77	119	89	53	1		180.384	218.001	128.518	176.597	81.8398
PF3D7_0422600		conserved Plasmodium protein%2C unknown function	15	8	28	26	0		35.1398	14.6556	40.4326	86.6323	0
PF3D7_0422700	EIF4A3	eukaryotic initiation factor 4A-III%2C putative	17	1	22	22	0		39.8251	1.83194	31.7684	73.3043	0
PF3D7_0422800	SR12	serpentine receptor 12%2C putative	14	21	31	3	0		32.7971	38.4708	44.7646	9.99603	0
PF3D7_0422900		methyltransferase%2C putative	10	9	30	92	1		23.4265	16.4875	43.3206	306.545	81.8398
PF3D7_0423000		conserved Plasmodium protein%2C unknown function	15	44	63	84	1		35.1398	80.6056	90.9733	279.889	81.8398
PF3D7_0423100		AP-4 complex subunit sigma%2C putative	15	4	54	50	0		35.1398	7.32778	77.9771	166.601	0
PF3D7_0423200		BSD-domain protein%2C putative	51	68	140	62	2		119.475	124.572	202.163	206.585	163.68
PF3D7_0423300		conserved Plasmodium protein%2C unknown function	181	277	325	99	5		424.02	507.449	469.307	329.869	409.199
PF3D7_0423400	AARP	apical asparagine-rich protein AARP	273	199	447	11	0		639.543	364.557	645.477	36.6521	0
PF3D7_0423500	GAPM2	glideosome associated protein with multiple membrane spans 2	341	1033	676	52	0		798.844	1892.4	976.158	173.265	0
PF3D7_0423600		conserved Plasmodium protein%2C unknown function	42	32	98	4	1		98.3913	58.6222	141.514	13.328	81.8398
PF3D7_0423700	ETRAMP4	early transcribed membrane protein 4	2439	3958	2718	165	0		5713.72	7250.84	3924.85	549.782	0
PF3D7_0423800	CyRPA	RH5-Ripr membrane anchoring protein	114	158	106	2	2		267.062	289.447	153.066	6.66402	163.68
PF3D7_0423900		probable protein%2C unknown function	55	44	55	1	4		128.846	80.6056	79.4211	3.33201	327.359
PF3D7_0424000		Plasmodium exported protein (PHISTc)%2C unknown function	10	7	18	0	0		23.4265	12.8236	25.9924	0	0
PF3D7_0424100	RH5	reticulocyte binding protein homologue 5	224	350	238	1	3		524.754	641.181	343.677	3.33201	245.519
PF3D7_0424200	RH4	reticulocyte binding protein homologue 4	129	95	126	0	0		302.202	174.035	181.947	0	0
PF3D7_0424400	SURF4.2	surface-associated interspersed protein 4.2 (SURFIN 4.2)	1	0	2	0	0		2.34265	0	2.88804	0	0
PF3D7_0424500	FIKK4.1	serine/threonine protein kinase%2C FIKK family	85	14	51	5	0		199.125	25.6472	73.645	16.6601	0
PF3D7_0424600		Plasmodium exported protein (PHISTb)	637	226	597	13	0		1492.27	414.02	862.08	43.3162	0
PF3D7_0424700	FIKK4.2	serine/threonine protein kinase%2C FIKK family	28	8	7	5	0		65.5942	14.6556	10.1081	16.6601	0
PF3D7_0424800		Plasmodium exported protein (PHISTb)%2C unknown function	9	1	3	1	0		21.0839	1.83194	4.33206	3.33201	0
PF3D7_0424900		Plasmodium exported protein (PHISTa)%2C unknown function	27	21	23	2	0		63.2516	38.4708	33.2125	6.66402	0
PF3D7_0425100		Plasmodium exported protein (hyp6)%2C unknown function	0	0	0	0	0		0	0	0	0	0
PF3D7_0425200		Plasmodium exported protein (hyp15)%2C unknown function	4	2	6	0	0		9.3706	3.66389	8.66412	0	0
PF3D7_0425400		Plasmodium exported protein (PHISTa)%2C unknown function	0	0	0	0	0		0	0	0	0	0
PF3D7_0425500		PIR protein	0	0	0	0	0		0	0	0	0	0
PF3D7_0425700	RIF	PIR protein	1	2	0	0	0		2.34265	3.66389	0	0	0
PF3D7_0425800	VAR	erythrocyte membrane protein 1%2C PfEMP1	0	1	1	1	0		0	1.83194	1.44402	3.33201	0
PF3D7_0425900	RIF	PIR protein	1	0	0	0	0		2.34265	0	0	0	0
PF3D7_0426000	VAR	erythrocyte membrane protein 1%2C PfEMP1	0	1	0	0	0		0	1.83194	0	0	0
PF3D7_0500100	VAR	erythrocyte membrane protein 1%2C PfEMP1	0	0	0	0	1		0	0	0	0	81.8398
PF3D7_0500400	RIF	PIR protein	1	0	0	0	0		2.34265	0	0	0	0
PF3D7_0500500	RIF	PIR protein	0	0	0	0	0		0	0	0	0	0
PF3D7_0500800	MESA	erythrocyte membrane protein 2	73	77	127	10	0		171.013	141.06	183.391	33.3201	0
PF3D7_0500900	FIKK5	serine/threonine protein kinase%2C FIKK family	25	43	40	0	0		58.5663	78.7736	57.7608	0	0
PF3D7_0501000		Plasmodium exported protein%2C unknown function	141	64	179	2	0		330.314	117.244	258.48	6.66402	0
PF3D7_0501100	HSP40	heat shock protein 40%2C type II	161	112	136	0	0		377.167	205.178	196.387	0	0
PF3D7_0501200	PIESP2	exported protein 60	217	303	257	1	0		508.355	555.079	371.113	3.33201	0
PF3D7_0501300	SBP1	skeleton-binding protein 1	380	42	153	3	0		890.207	76.9417	220.935	9.99603	0
PF3D7_0501400	FIRA	interspersed repeat antigen	58	21	50	5	0		135.874	38.4708	72.201	16.6601	0
PF3D7_0501500	RAP3	rhoptry-associated protein 3	383	1383	826	2	0		897.235	2533.58	1192.76	6.66402	0
PF3D7_0501600	RAP2	rhoptry-associated protein 2	924	1503	1742	0	0		2164.61	2753.41	2515.48	0	0
PF3D7_0501700	APC3	anaphase-promoting complex subunit 3%2C putative	0	0	0	1	0		0	0	0	3.33201	0
PF3D7_0501800	CAF1A	CAF-1 p150 homolog	32	59	75	9	0		74.9648	108.085	108.302	29.9881	0
PF3D7_0501900	TRAPPC13	trafficking protein particle complex subunit 13%2C putative	32	55	63	20	0		74.9648	100.757	90.9733	66.6402	0
PF3D7_0502000	VPS11	vacuolar protein sorting-associated protein 11%2C putative	47	88	76	5	0		110.105	161.211	109.746	16.6601	0
PF3D7_0502100		HCNGP-like protein	67	83	129	52	0		156.958	152.051	186.279	173.265	0
PF3D7_0502200	MPV17	protein Mpv17%2C putative	34	43	50	15	0		79.6501	78.7736	72.201	49.9802	0
PF3D7_0502300		conserved Plasmodium protein%2C unknown function	3	1	7	487	10		7.02795	1.83194	10.1081	1622.69	818.398
PF3D7_0502400	MSP8	ring-stage membrane protein 1	67	6	45	14	0		156.958	10.9917	64.9809	46.6482	0
PF3D7_0502500		conserved Plasmodium protein%2C unknown function	2	1	1	24	0		4.6853	1.83194	1.44402	79.9683	0
PF3D7_0502600		conserved Plasmodium protein%2C unknown function	4	8	12	14	0		9.3706	14.6556	17.3282	46.6482	0
PF3D7_0502700		conserved protein%2C unknown function	2	2	5	4	0		4.6853	3.66389	7.2201	13.328	0
PF3D7_0502800		DnaJ protein%2C putative	4	5	6	19	0		9.3706	9.15972	8.66412	63.3082	0
PF3D7_0502900		Tim10/DDP family zinc finger protein%2C putative	89	84	186	406	1		208.496	153.883	268.588	1352.8	81.8398
PF3D7_0503000		50S ribosomal protein L28%2C apicoplast%2C putative	120	154	182	240	1		281.118	282.119	262.812	799.683	81.8398
PF3D7_0503100	IspE	4-diphosphocytidyl-2-C-methyl-D-erythritol kinase%2C putative	14	48	59	4	1		32.7971	87.9333	85.1972	13.328	81.8398
PF3D7_0503200	CDC6	cell division control protein 6%2C putative	33	76	70	122	8		77.3075	139.228	101.081	406.505	654.718
PF3D7_0503300	SRSF12	serine/arginine-rich splicing factor 12	58	48	77	14	0		135.874	87.9333	111.19	46.6482	0
PF3D7_0503400	ADF1	actin-depolymerizing factor 1	1278	1689	2113	301	32		2993.91	3094.15	3051.22	1002.94	2618.87
PF3D7_0503500		protein kinase%2C putative	28	32	42	34	0		65.5942	58.6222	60.6489	113.288	0
PF3D7_0503600	MyoB	myosin B	122	58	92	9	0		285.803	106.253	132.85	29.9881	0
PF3D7_0503800	RPL31	60S ribosomal protein L31	86	14	126	57	1		201.468	25.6472	181.947	189.925	81.8398
PF3D7_0503900		conserved Plasmodium protein%2C unknown function	11	13	18	0	0		25.7692	23.8153	25.9924	0	0
PF3D7_0504000	ATPase3	cation transporting P-ATPase	53	250	127	1	0		124.16	457.986	183.391	3.33201	0
PF3D7_0504100		AN1-type zinc finger protein%2C putative	29	41	47	54	4		67.9369	75.1097	67.869	179.929	327.359
PF3D7_0504200	DDX27	ATP-dependent RNA helicase DDX27%2C putative	66	72	76	31	5		154.615	131.9	109.746	103.292	409.199
PF3D7_0504300		conserved Plasmodium protein%2C unknown function	4	1	4	40	0		9.3706	1.83194	5.77608	133.28	0
PF3D7_0504400		ATP-dependent helicase%2C putative	35	23	82	13	0		81.9928	42.1347	118.41	43.3162	0
PF3D7_0504500		MOLO1 domain-containing protein%2C putative	13	14	8	2236	1		30.4545	25.6472	11.5522	7450.38	81.8398
PF3D7_0504600	BCKDHB	2-oxoisovalerate dehydrogenase subunit beta%2C mitochondrial%2C putative	31	78	66	51	0		72.6222	142.892	95.3053	169.933	0
PF3D7_0504700	CEP120	centrosomal protein CEP120%2C putative	14	14	14	15	0		32.7971	25.6472	20.2163	49.9802	0
PF3D7_0504800		conserved Plasmodium protein%2C unknown function	44	258	136	9	1		103.077	472.642	196.387	29.9881	81.8398
PF3D7_0504900		transmembrane protein TMEM222%2C putative	10	26	16	23	0		23.4265	47.6306	23.1043	76.6363	0
PF3D7_0505000		MMS19-like protein%2C putative	5	1	11	7	0		11.7133	1.83194	15.8842	23.3241	0
PF3D7_0505100	TRS85	trafficking protein particle complex subunit 8%2C putative	37	138	105	9	1		86.6781	252.808	151.622	29.9881	81.8398
PF3D7_0505200	ALP2b	actin-like protein%2C putative	41	10	56	50	7		96.0487	18.3194	80.8651	166.601	572.878
PF3D7_0505300		UDP-N-acetylglucosamine transporter%2C putative	12	36	39	0	0		28.1118	65.95	56.3168	0	0
PF3D7_0505400		conserved protein%2C unknown function	51	90	93	23	3		119.475	164.875	134.294	76.6363	245.519
PF3D7_0505500	MSH6	DNA mismatch repair protein MSH6%2C putative	42	142	130	42	3		98.3913	260.136	187.723	139.944	245.519
PF3D7_0505600		BCNT domain-containing protein%2C putative	14	5	27	24	4		32.7971	9.15972	38.9886	79.9683	327.359
PF3D7_0505700		conserved Plasmodium membrane protein%2C unknown function	33	69	50	12	6		77.3075	126.404	72.201	39.9841	491.039
PF3D7_0505800	SUMO	small ubiquitin-related modifier	408	438	1038	149	0		955.801	802.392	1498.89	496.47	0
PF3D7_0505900	MED11	mediator of RNA polymerase II transcription subunit 11%2C putative	62	51	108	55	0		145.244	93.4292	155.954	183.261	0
PF3D7_0506000		conserved Plasmodium protein%2C unknown function	31	36	69	27	0		72.6222	65.95	99.6374	89.9643	0
PF3D7_0506100		60S ribosomal subunit protein L24%2C putative	95	37	117	253	3		222.552	67.782	168.95	842.999	245.519
PF3D7_0506200	TBP	TATA-box-binding protein	21	0	19	42	0		49.1957	0	27.4364	139.944	0
PF3D7_0506300		conserved protein%2C unknown function	21	20	39	3	0		49.1957	36.6389	56.3168	9.99603	0
PF3D7_0506400		conserved Plasmodium protein%2C unknown function	0	1	0	56	0		0	1.83194	0	186.593	0
PF3D7_0506500		conserved Plasmodium protein%2C unknown function	27	13	56	9	8		63.2516	23.8153	80.8651	29.9881	654.718
PF3D7_0506700		GTPase-activating protein%2C putative	2	1	7	1	0		4.6853	1.83194	10.1081	3.33201	0
PF3D7_0506800	TCF25	transcription factor 25%2C putative	70	61	157	29	5		163.986	111.749	226.711	96.6283	409.199
PF3D7_0506900	ROM4	rhomboid protease ROM4	229	740	554	397	11		536.467	1355.64	799.987	1322.81	900.237
PF3D7_0507000		conserved protein%2C unknown function	47	40	70	17	0		110.105	73.2778	101.081	56.6442	0
PF3D7_0507100	RPL4	60S ribosomal protein L4	370	134	540	65	2		866.781	245.481	779.771	216.581	163.68
PF3D7_0507200	SUB3	subtilisin-like protease 3	17	17	94	15	1		39.8251	31.1431	135.738	49.9802	81.8398
PF3D7_0507300	SOPT	PIMMS2 protein%2C putative	22	13	36	0	9		51.5383	23.8153	51.9847	0	736.558
PF3D7_0507400	SUB1-ProM	subtilisin propeptide-like protein	177	242	209	8	0		414.649	443.331	301.8	26.6561	0
PF3D7_0507500	SUB1	subtilisin-like protease 1	134	193	95	1	0		313.915	353.565	137.182	3.33201	0
PF3D7_0507600	CAF40	protein CAF40%2C putative	40	4	66	26	0		93.706	7.32778	95.3053	86.6323	0
PF3D7_0507700	NPL4	nuclear protein localization protein 4%2C putative	74	24	154	52	7		173.356	43.9667	222.379	173.265	572.878
PF3D7_0507800		conserved protein%2C unknown function	124	138	181	15	11		290.489	252.808	261.368	49.9802	900.237
PF3D7_0507900		conserved Plasmodium protein%2C unknown function	22	7	17	4	0		51.5383	12.8236	24.5483	13.328	0
PF3D7_0508000	P38	6-cysteine protein P38	273	1174	729	947	14		639.543	2150.7	1052.69	3155.42	1145.76
PF3D7_0508100	SET9	SET domain protein%2C putative	148	508	451	19	0		346.712	930.628	651.253	63.3082	0
PF3D7_0508200		ceramide synthase CERS1%2C putative	43	63	62	182	1		100.734	115.413	89.5293	606.426	81.8398
PF3D7_0508300	TPT	triose phosphate transporter	97	301	235	9	1		227.237	551.415	339.345	29.9881	81.8398
PF3D7_0508400		CFA20 domain-containing protein%2C putative	7	9	7	8	0		16.3986	16.4875	10.1081	26.6561	0
PF3D7_0508500	ND6	ND6 protein%2C putative	50	117	117	8	1		117.133	214.338	168.95	26.6561	81.8398
PF3D7_0508600		conserved protein%2C unknown function	8	1	29	14	0		18.7412	1.83194	41.8766	46.6482	0
PF3D7_0508700	PRP5	pre-mRNA-processing ATP-dependent RNA helicase PRP5%2C putative	29	6	61	7	1		67.9369	10.9917	88.0852	23.3241	81.8398
PF3D7_0508800	SSB	single-stranded DNA-binding protein	91	110	222	73	0		213.181	201.514	320.573	243.237	0
PF3D7_0508900	AAP6	protein AAP6	115	364	289	22	4		269.405	666.828	417.322	73.3043	327.359
PF3D7_0509000	alphaSNAP	alpha-soluble NSF attachment protein%2C putative	69	100	165	69	0		161.643	183.194	238.263	229.909	0
PF3D7_0509100	SMC4	structural maintenance of chromosomes protein 4%2C putative	35	91	121	8	1		81.9928	166.707	174.726	26.6561	81.8398
PF3D7_0509200	LRR2	leucine-rich repeat protein	6	1	7	20	0		14.0559	1.83194	10.1081	66.6402	0
PF3D7_0509300		conserved Plasmodium protein%2C unknown function	37	27	46	29	3		86.6781	49.4625	66.4249	96.6283	245.519
PF3D7_0509400	RNAPI	RNA polymerase I	76	40	69	9	7		178.041	73.2778	99.6374	29.9881	572.878
PF3D7_0509500		ERCC4 domain-containing protein%2C putative	4	1	9	9	1		9.3706	1.83194	12.9962	29.9881	81.8398
PF3D7_0509600	AsnRS	asparagine--tRNA ligase	44	40	65	60	3		103.077	73.2778	93.8613	199.921	245.519
PF3D7_0509700		conserved Plasmodium protein%2C unknown function	3	0	4	54	0		7.02795	0	5.77608	179.929	0
PF3D7_0509800	PI4KB	phosphatidylinositol 4-kinase beta	56	14	73	5	0		131.188	25.6472	105.413	16.6601	0
PF3D7_0509900		NSE4 domain-containing protein%2C putative	13	15	34	14	0		30.4545	27.4792	49.0967	46.6482	0
PF3D7_0510000		conserved Plasmodium protein%2C unknown function	12	26	42	21	0		28.1118	47.6306	60.6489	69.9722	0
PF3D7_0510100		KH domain-containing protein%2C putative	117	359	212	13	1		274.09	657.668	306.132	43.3162	81.8398
PF3D7_0510200	CYP87	peptidyl-prolyl cis-trans isomerase	69	80	117	31	0		161.643	146.556	168.95	103.292	0
PF3D7_0510300	SIP	transverse sutures component 1%2C putative	0	0	1	11	0		0	0	1.44402	36.6521	0
PF3D7_0510400		PDCD2 domain-containing protein%2C putative	9	8	10	10	0		21.0839	14.6556	14.4402	33.3201	0
PF3D7_0510500	TopoI	topoisomerase I	101	142	188	21	1		236.608	260.136	271.476	69.9722	81.8398
PF3D7_0510700		conserved Plasmodium protein%2C unknown function	0	0	0	2	0		0	0	0	6.66402	0
PF3D7_0510800		WD repeat-containing protein%2C putative	1	2	9	32	0		2.34265	3.66389	12.9962	106.624	0
PF3D7_0511000	TCTP	histamine-releasing factor	397	288	758	744	0		930.032	527.6	1094.57	2479.02	0
PF3D7_0511100		conserved Plasmodium protein%2C unknown function	21	18	40	309	0		49.1957	32.975	57.7608	1029.59	0
PF3D7_0511200	SCD	stearoyl-CoA desaturase	130	850	327	222	25		304.545	1557.15	472.195	739.707	2045.99
PF3D7_0511300		MORN repeat protein%2C putative	31	18	59	35	0		72.6222	32.975	85.1972	116.62	0
PF3D7_0511400		conserved Plasmodium protein%2C unknown function	0	1	0	0	3		0	1.83194	0	0	245.519
PF3D7_0511500		RNA pseudouridylate synthase%2C putative	167	385	249	24	14		391.223	705.299	359.561	79.9683	1145.76
PF3D7_0511600	ARNP	apical rhoptry neck protein	73	77	140	1	0		171.013	141.06	202.163	3.33201	0
PF3D7_0511700	CGI121	EKC/KEOPS complex subunit CGI121	68	57	96	1	0		159.3	104.421	138.626	3.33201	0
PF3D7_0511800	INO1	inositol-3-phosphate synthase	318	604	699	572	0		744.963	1106.49	1009.37	1905.91	0
PF3D7_0511900		conserved Plasmodium protein%2C unknown function	14	4	4	2	0		32.7971	7.32778	5.77608	6.66402	0
PF3D7_0512000	PFD6	prefoldin subunit 6	94	108	178	156	19		220.209	197.85	257.036	519.794	1554.96
PF3D7_0512100		conserved protein%2C unknown function	8	8	21	45	1		18.7412	14.6556	30.3244	149.941	81.8398
PF3D7_0512200	GS	glutathione synthetase	24	9	27	18	0		56.2236	16.4875	38.9886	59.9762	0
PF3D7_0512300	MAT1	CDK-activating kinase assembly factor MAT1	21	24	46	27	0		49.1957	43.9667	66.4249	89.9643	0
PF3D7_0512400		conserved Plasmodium protein%2C unknown function	0	0	0	0	0		0	0	0	0	0
PF3D7_0512500		conserved Plasmodium protein%2C unknown function	16	12	47	30	2		37.4824	21.9833	67.869	99.9603	163.68
PF3D7_0512600	RAB1b	ras-related protein Rab-1B	197	136	378	140	4		461.502	249.144	545.84	466.482	327.359
PF3D7_0512700	OPRT	orotate phosphoribosyltransferase	59	26	80	24	0		138.216	47.6306	115.522	79.9683	0
PF3D7_0512800		conserved Plasmodium protein%2C unknown function	6	4	6	8	0		14.0559	7.32778	8.66412	26.6561	0
PF3D7_0512900	AKAL	A-kinase anchor protein-like	0	1	0	0	0		0	1.83194	0	0	0
PF3D7_0513000		conserved protein%2C unknown function	41	61	65	291	0		96.0487	111.749	93.8613	969.615	0
PF3D7_0513100		conserved protein%2C unknown function	43	36	109	58	0		100.734	65.95	157.398	193.257	0
PF3D7_0513200		CPSF domain-containing protein%2C putative	62	117	99	21	2		145.244	214.338	142.958	69.9722	163.68
PF3D7_0513300	PNP	purine nucleoside phosphorylase	497	333	886	74	0		1164.3	610.038	1279.4	246.569	0
PF3D7_0513400	YihA1	GTP-binding protein YihA1	23	18	20	29	3		53.881	32.975	28.8804	96.6283	245.519
PF3D7_0513500	PAM16	mitochondrial import inner membrane translocase subunit TIM16%2C putative	17	4	39	42	4		39.8251	7.32778	56.3168	139.944	327.359
PF3D7_0513600		deoxyribodipyrimidine photo-lyase%2C putative	121	172	227	66	1		283.461	315.094	327.793	219.913	81.8398
PF3D7_0513700	PSOP12	6-cysteine protein	10	6	13	293	0		23.4265	10.9917	18.7723	976.279	0
PF3D7_0513800	RAB1a	ras-related protein Rab-1A	32	47	92	165	0		74.9648	86.1014	132.85	549.782	0
PF3D7_0513900		conserved protein%2C unknown function	17	23	28	23	1		39.8251	42.1347	40.4326	76.6363	81.8398
PF3D7_0514000	TTL	tubulin--tyrosine ligase%2C putative	1	4	7	9	0		2.34265	7.32778	10.1081	29.9881	0
PF3D7_0514100	UvrD	ATP-dependent DNA helicase UvrD	14	1	30	11	0		32.7971	1.83194	43.3206	36.6521	0
PF3D7_0514200		conserved Plasmodium protein%2C unknown function	56	60	77	36	1		131.188	109.917	111.19	119.952	81.8398
PF3D7_0514300		aspartate--tRNA ligase%2C putative	22	52	53	19	1		51.5383	95.2611	76.5331	63.3082	81.8398
PF3D7_0514500		conserved Plasmodium membrane protein%2C unknown function	20	9	17	599	1		46.853	16.4875	24.5483	1995.87	81.8398
PF3D7_0514600		ribose-5-phosphate isomerase%2C putative	28	14	35	40	0		65.5942	25.6472	50.5407	133.28	0
PF3D7_0514700		MORN repeat protein%2C putative	1	0	0	7	0		2.34265	0	0	23.3241	0
PF3D7_0514800		inositol polyphosphate multikinase%2C putative	15	0	18	0	0		35.1398	0	25.9924	0	0
PF3D7_0514900		conserved Plasmodium protein%2C unknown function	51	21	93	36	0		119.475	38.4708	134.294	119.952	0
PF3D7_0515000	CWC2	pre-mRNA-splicing factor CWC2%2C putative	44	38	109	21	1		103.077	69.6139	157.398	69.9722	81.8398
PF3D7_0515100	ROM9	rhomboid protease ROM9	11	4	41	32	1		25.7692	7.32778	59.2048	106.624	81.8398
PF3D7_0515200		conserved Plasmodium protein%2C unknown function	0	0	0	1	0		0	0	0	3.33201	0
PF3D7_0515300	PI3K	phosphatidylinositol 3-kinase	42	121	88	9	2		98.3913	221.665	127.074	29.9881	163.68
PF3D7_0515400		conserved protein%2C unknown function	96	11	137	68	0		224.894	20.1514	197.831	226.577	0
PF3D7_0515500	GEP1	gametogenesis essential protein 1%2C putative	4	4	1	77	0		9.3706	7.32778	1.44402	256.565	0
PF3D7_0515600	GEP	gamete egress protein GEP%2C putative	6	11	20	145	0		14.0559	20.1514	28.8804	483.142	0
PF3D7_0515700	GAP40	glideosome-associated protein 40%2C putative	631	2055	1539	128	0		1478.21	3764.65	2222.35	426.497	0
PF3D7_0515800		BolA-like protein%2C putative	68	65	90	72	0		159.3	119.076	129.962	239.905	0
PF3D7_0515900	NIF2	NLI interacting factor-like phosphatase%2C putative	72	25	144	21	3		168.671	45.7986	207.939	69.9722	245.519
PF3D7_0516000		RAP protein%2C putative	22	12	23	12	0		51.5383	21.9833	33.2125	39.9841	0
PF3D7_0516100	ATPase1	cation-transporting ATPase 1	12	20	21	10	0		28.1118	36.6389	30.3244	33.3201	0
PF3D7_0516200	RPS11	40S ribosomal protein S11	434	312	694	194	1		1016.71	571.567	1002.15	646.41	81.8398
PF3D7_0516300		tRNA pseudouridine synthase%2C putative	45	39	66	65	0		105.419	71.4458	95.3053	216.581	0
PF3D7_0516400	PhLP1	phosducin-like protein 1%2C putative	52	35	99	190	0		121.818	64.1181	142.958	633.082	0
PF3D7_0516500	MFS1	major facilitator superfamily domain-containing protein%2C putative	3	5	5	1091	0		7.02795	9.15972	7.2201	3635.22	0
PF3D7_0516600	MB2	translation initiation factor IF-2	21	7	42	4	0		49.1957	12.8236	60.6489	13.328	0
PF3D7_0516700		ubiquitin carboxyl-terminal hydrolase 2%2C putative	52	8	101	14	1		121.818	14.6556	145.846	46.6482	81.8398
PF3D7_0516800	ApiAP2	heterochromatin-associated factor AP2-HF	103	438	245	67	0		241.293	802.392	353.785	223.245	0
PF3D7_0516900	RPL2	60S ribosomal protein L2	162	34	286	37	3		379.509	62.2861	412.99	123.284	245.519
PF3D7_0517000		60S ribosomal protein L12%2C putative	587	256	825	202	26		1375.14	468.978	1191.32	673.066	2127.83
PF3D7_0517100		conserved protein%2C unknown function	15	13	24	18	0		35.1398	23.8153	34.6565	59.9762	0
PF3D7_0517200		WD repeat-containing protein%2C putative	8	5	11	4	0		18.7412	9.15972	15.8842	13.328	0
PF3D7_0517300	SR1	serine/arginine-rich splicing factor 1	148	146	207	51	1		346.712	267.464	298.912	169.933	81.8398
PF3D7_0517400	FACT-L	FACT complex subunit SPT16%2C putative	56	167	149	27	2		131.188	305.935	215.159	89.9643	163.68
PF3D7_0517500		UTP--glucose-1-phosphate uridylyltransferase%2C putative	7	7	5	52	0		16.3986	12.8236	7.2201	173.265	0
PF3D7_0517600	CPbeta	F-actin-capping protein subunit beta%2C putative	4	0	10	30	4		9.3706	0	14.4402	99.9603	327.359
PF3D7_0517700	EIF3B	eukaryotic translation initiation factor 3 subunit B%2C putative	145	149	236	68	3		339.684	272.96	340.789	226.577	245.519
PF3D7_0517800	DCX	doublecortin domain-containing protein%2C putative	0	0	0	10	0		0	0	0	33.3201	0
PF3D7_0517900		zinc finger protein%2C putative	53	95	164	43	0		124.16	174.035	236.819	143.277	0
PF3D7_0518000		NOSIP domain-containing protein%2C putative	20	30	52	84	0		46.853	54.9583	75.0891	279.889	0
PF3D7_0518100	AMR2	protein AMR2	11	44	32	23	0		25.7692	80.6056	46.2087	76.6363	0
PF3D7_0518200	MDM2	SWIB/MDM2 domain-containing protein	227	347	708	244	0		531.782	635.685	1022.37	813.011	0
PF3D7_0518300		proteasome subunit beta type-1%2C putative	230	304	596	36	0		538.81	556.911	860.636	119.952	0
PF3D7_0518400	CYC3	cyclin%2C putative	0	0	0	1	0		0	0	0	3.33201	0
PF3D7_0518500	DDX23	ATP-dependent RNA helicase DDX23%2C putative	49	60	86	25	3		114.79	109.917	124.186	83.3003	245.519
PF3D7_0518600	WDR26	WD repeat-containing protein 26%2C putative	44	87	79	62	3		103.077	159.379	114.078	206.585	245.519
PF3D7_0518700	PUF1	mRNA-binding protein PUF1	0	1	4	5	1		0	1.83194	5.77608	16.6601	81.8398
PF3D7_0518800	PSOP13	secreted ookinete protein%2C putative	0	0	1	92	0		0	0	1.44402	306.545	0
PF3D7_0518900		conserved protein%2C unknown function	1	0	0	1	1		2.34265	0	0	3.33201	81.8398
PF3D7_0519000	SLBP	histone RNA hairpin-binding protein%2C putative	8	15	16	31	0		18.7412	27.4792	23.1043	103.292	0
PF3D7_0519100		50S ribosomal protein L14%2C mitochondrial%2C putative	37	29	72	11	0		86.6781	53.1264	103.969	36.6521	0
PF3D7_0519200		V-type proton ATPase 16 kDa proteolipid subunit	274	86	590	94	20		641.886	157.547	851.972	313.209	1636.8
PF3D7_0519300	COX10	heme O synthase	24	26	51	27	1		56.2236	47.6306	73.645	89.9643	81.8398
PF3D7_0519400	RPS24	40S ribosomal protein S24	694	309	1060	135	11		1625.8	566.071	1530.66	449.822	900.237
PF3D7_0519500	CCR4-1	CCR4 domain-containing protein 1%2C putative	24	14	27	5	0		56.2236	25.6472	38.9886	16.6601	0
PF3D7_0519600		zinc finger protein%2C putative	43	65	83	18	0		100.734	119.076	119.854	59.9762	0
PF3D7_0519700		FoP domain-containing protein%2C putative	184	64	279	37	12		431.048	117.244	402.882	123.284	982.077
PF3D7_0519800		EELM2 domain-containing protein%2C putative	54	42	66	22	13		126.503	76.9417	95.3053	73.3043	1063.92
PF3D7_0519900		conserved protein%2C unknown function	25	44	72	19	0		58.5663	80.6056	103.969	63.3082	0
PF3D7_0520000	RPS9	40S ribosomal protein S9%2C putative	531	132	821	123	12		1243.95	241.817	1185.54	409.837	982.077
PF3D7_0520100	PPM9	protein phosphatase PPM9%2C putative	25	34	23	21	0		58.5663	62.2861	33.2125	69.9722	0
PF3D7_0520200	MED17	mediator of RNA polymerase II transcription subunit 17%2C putative	22	35	38	11	0		51.5383	64.1181	54.8728	36.6521	0
PF3D7_0520300	LSM2	U6 snRNA-associated Sm-like protein LSm2%2C putative	38	36	93	29	0		89.0207	65.95	134.294	96.6283	0
PF3D7_0520400		single-stranded DNA-binding protein%2C putative	51	109	123	20	11		119.475	199.682	177.615	66.6402	900.237
PF3D7_0520500		phosphomethylpyrimidine kinase%2C putative	25	21	40	7	2		58.5663	38.4708	57.7608	23.3241	163.68
PF3D7_0520600	Ap4AH	Ap4A hydrolase	68	43	73	22	0		159.3	78.7736	105.413	73.3043	0
PF3D7_0520700		CDC73 domain-containing protein%2C putative	5	3	14	3	0		11.7133	5.49583	20.2163	9.99603	0
PF3D7_0520800		conserved protein%2C unknown function	36	93	76	3	1		84.3354	170.371	109.746	9.99603	81.8398
PF3D7_0520900	SAHH	S-adenosyl-L-homocysteine hydrolase	241	498	796	31	0		564.579	912.308	1149.44	103.292	0
PF3D7_0521000		conserved Plasmodium protein%2C unknown function	47	26	83	34	0		110.105	47.6306	119.854	113.288	0
PF3D7_0521100		conserved Plasmodium protein%2C unknown function	4	7	9	12	0		9.3706	12.8236	12.9962	39.9841	0
PF3D7_0521200		conserved protein%2C unknown function	1	0	0	3	0		2.34265	0	0	9.99603	0
PF3D7_0521300		zinc finger protein%2C putative	18	2	33	6	4		42.1677	3.66389	47.6527	19.9921	327.359
PF3D7_0521400		conserved protein%2C unknown function	21	6	43	11	0		49.1957	10.9917	62.0929	36.6521	0
PF3D7_0521500		ribosomal large subunit pseudouridylate synthase%2C putative	16	10	31	29	0		37.4824	18.3194	44.7646	96.6283	0
PF3D7_0521600		conserved Plasmodium protein%2C unknown function	13	10	6	23	8		30.4545	18.3194	8.66412	76.6363	654.718
PF3D7_0521700	DDX1	ATP-dependent RNA helicase DDX1%2C putative	8	13	18	6	0		18.7412	23.8153	25.9924	19.9921	0
PF3D7_0521800		AFG1-like ATPase%2C putative	18	23	43	15	0		42.1677	42.1347	62.0929	49.9802	0
PF3D7_0521900		conserved Plasmodium protein%2C unknown function	0	1	3	6	0		0	1.83194	4.33206	19.9921	0
PF3D7_0522000		conserved Plasmodium protein%2C unknown function	116	115	143	100	10		271.747	210.674	206.495	333.201	818.398
PF3D7_0522100		conserved Plasmodium protein%2C unknown function	46	51	72	15	1		107.762	93.4292	103.969	49.9802	81.8398
PF3D7_0522200	TAF10	transcription initiation factor TFIID subunit 10%2C putative	90	85	159	58	3		210.839	155.715	229.599	193.257	245.519
PF3D7_0522300		18S rRNA (guanine-N(7))-methyltransferase%2C putative	32	12	22	10	0		74.9648	21.9833	31.7684	33.3201	0
PF3D7_0522400		conserved Plasmodium protein%2C unknown function	120	497	246	33	0		281.118	910.477	355.229	109.956	0
PF3D7_0522500	RPL17	50S ribosomal protein L17%2C apicoplast%2C putative	5	10	34	10	0		11.7133	18.3194	49.0967	33.3201	0
PF3D7_0522600		inner membrane complex protein	84	126	162	18	1		196.783	230.825	233.931	59.9762	81.8398
PF3D7_0522700	SufA	iron-sulfur cluster assembly protein SufA	18	27	42	42	0		42.1677	49.4625	60.6489	139.944	0
PF3D7_0522800	BUD31	pre-mRNA-splicing factor BUD31%2C putative	37	22	47	32	0		86.6781	40.3028	67.869	106.624	0
PF3D7_0522900		zinc finger protein%2C putative	6	4	7	26	2		14.0559	7.32778	10.1081	86.6323	163.68
PF3D7_0523000	MDR1	ABC transporter B family member 1	264	216	235	259	0		618.46	395.7	339.345	862.991	0
PF3D7_0523100	QCR2	cytochrome b-c1 complex subunit 2%2C putative	41	77	58	41	0		96.0487	141.06	83.7532	136.612	0
PF3D7_0523200		heptatricopeptide repeat-containing protein%2C putative	36	34	58	17	0		84.3354	62.2861	83.7532	56.6442	0
PF3D7_0523300	ApiCOX18	cytochrome c oxidase subunit ApiCOX18%2C putative	43	38	82	63	0		100.734	69.6139	118.41	209.917	0
PF3D7_0523400		DnaJ protein%2C putative	97	93	194	48	7		227.237	170.371	280.14	159.937	572.878
PF3D7_0523500		dynein light chain Tctex-type%2C putative	7	18	27	95	0		16.3986	32.975	38.9886	316.541	0
PF3D7_0523600		conserved protein%2C unknown function	16	9	26	19	0		37.4824	16.4875	37.5445	63.3082	0
PF3D7_0523700		conserved Plasmodium membrane protein%2C unknown function	5	10	6	46	0		11.7133	18.3194	8.66412	153.273	0
PF3D7_0523800	FVRT1	food vacuole resident transporter 1	39	34	63	41	0		91.3634	62.2861	90.9733	136.612	0
PF3D7_0523900		MerC domain-containing protein%2C putative	62	18	74	36	0		145.244	32.975	106.858	119.952	0
PF3D7_0524000	KASbeta	karyopherin beta	16	6	14	3	1		37.4824	10.9917	20.2163	9.99603	81.8398
PF3D7_0524100		conserved Plasmodium protein%2C unknown function	310	189	324	69	8		726.222	346.238	467.863	229.909	654.718
PF3D7_0524200		conserved Plasmodium membrane protein%2C unknown function	37	11	34	14	1		86.6781	20.1514	49.0967	46.6482	81.8398
PF3D7_0524300		alpha- and gamma-adaptin-binding protein p34%2C putative	41	31	72	11	0		96.0487	56.7903	103.969	36.6521	0
PF3D7_0524400	RBG1	ribosome-interacting GTPase 1%2C putative	43	4	45	14	2		100.734	7.32778	64.9809	46.6482	163.68
PF3D7_0524500		conserved Plasmodium protein%2C unknown function	56	51	79	28	1		131.188	93.4292	114.078	93.2963	81.8398
PF3D7_0524600		50S ribosomal protein L12%2C apicoplast%2C putative	57	125	178	77	1		133.531	228.993	257.036	256.565	81.8398
PF3D7_0524700	TOM22	mitochondrial import receptor subunit TOM22%2C putative	48	34	51	61	3		112.447	62.2861	73.645	203.253	245.519
PF3D7_0524800	UFD1	ubiquitin fusion degradation protein 1%2C putative	29	30	35	68	1		67.9369	54.9583	50.5407	226.577	81.8398
PF3D7_0524900	TYW1	S-adenosyl-L-methionine-dependent tRNA 4-demethylwyosine synthase%2C putative	29	12	19	18	0		67.9369	21.9833	27.4364	59.9762	0
PF3D7_0525000		zinc finger protein%2C putative	91	56	69	61	0		213.181	102.589	99.6374	203.253	0
PF3D7_0525100	ACS10	acyl-CoA synthetase	20	5	29	11	0		46.853	9.15972	41.8766	36.6521	0
PF3D7_0525200	SMC6	structural maintenance of chromosomes protein 6%2C putative	205	244	342	71	1		480.243	446.995	493.855	236.573	81.8398
PF3D7_0525300		conserved protein%2C unknown function	13	17	12	37	1		30.4545	31.1431	17.3282	123.284	81.8398
PF3D7_0525400		7-helix-1 protein	28	15	49	62	0		65.5942	27.4792	70.757	206.585	0
PF3D7_0525500		WD repeat-containing protein%2C putative	20	11	26	6	0		46.853	20.1514	37.5445	19.9921	0
PF3D7_0525600		RNA methyltransferase%2C putative	217	106	219	28	5		508.355	194.186	316.24	93.2963	409.199
PF3D7_0525700		conserved protein%2C unknown function	27	39	59	12	1		63.2516	71.4458	85.1972	39.9841	81.8398
PF3D7_0525800	IMC1g	inner membrane complex protein 1g%2C putative	814	890	624	22	2		1906.92	1630.43	901.069	73.3043	163.68
PF3D7_0525900	NEK2	NIMA related kinase 2	10	6	3	213	0		23.4265	10.9917	4.33206	709.718	0
PF3D7_0526000		RAP protein%2C putative	29	16	34	37	2		67.9369	29.3111	49.0967	123.284	163.68
PF3D7_0526100		conserved Plasmodium membrane protein%2C unknown function	18	25	29	258	1		42.1677	45.7986	41.8766	859.659	81.8398
PF3D7_0526200	ARFGAP2	ADP-ribosylation factor GTPase-activating protein 2	129	261	272	148	10		302.202	478.138	392.774	493.138	818.398
PF3D7_0526300	WDR55	WD repeat-containing protein 55%2C putative	10	3	13	10	0		23.4265	5.49583	18.7723	33.3201	0
PF3D7_0526400		conserved Plasmodium protein%2C unknown function	47	8	79	67	2		110.105	14.6556	114.078	223.245	163.68
PF3D7_0526500		Suf domain-containing protein%2C putative	18	6	40	21	0		42.1677	10.9917	57.7608	69.9722	0
PF3D7_0526600		conserved Plasmodium protein%2C unknown function	30	47	46	4	2		70.2795	86.1014	66.4249	13.328	163.68
PF3D7_0526700		conserved protein%2C unknown function	25	49	61	5	0		58.5663	89.7653	88.0852	16.6601	0
PF3D7_0526800		conserved Plasmodium protein%2C unknown function	96	79	112	43	4		224.894	144.724	161.73	143.277	327.359
PF3D7_0526900		transmembrane emp24 domain-containing protein%2C putative	96	14	176	63	2		224.894	25.6472	254.148	209.917	163.68
PF3D7_0527000	MCM3	DNA replication licensing factor MCM3%2C putative	180	501	539	268	7		421.677	917.804	778.327	892.979	572.878
PF3D7_0527100	UBC13	ubiquitin-conjugating enzyme E2 13	260	208	569	119	0		609.089	381.045	821.648	396.509	0
PF3D7_0527200	USP14	ubiquitin carboxyl-terminal hydrolase 14	127	21	286	12	1		297.517	38.4708	412.99	39.9841	81.8398
PF3D7_0527300	METAP1a	methionine aminopeptidase 1a%2C putative	60	49	97	91	3		140.559	89.7653	140.07	303.213	245.519
PF3D7_0527400		conserved Plasmodium protein%2C unknown function	158	124	193	40	0		370.139	227.161	278.696	133.28	0
PF3D7_0527500	HIP	Hsc70-interacting protein	111	60	180	54	1		260.034	109.917	259.924	179.929	81.8398
PF3D7_0527600		conserved Plasmodium protein%2C unknown function	64	37	150	92	0		149.93	67.782	216.603	306.545	0
PF3D7_0527900	DDX41	ATP-dependent RNA helicase DDX41%2C putative	29	24	45	6	0		67.9369	43.9667	64.9809	19.9921	0
PF3D7_0528000	UMP1	proteasome maturation factor UMP1%2C putative	46	24	112	51	0		107.762	43.9667	161.73	169.933	0
PF3D7_0528100		AP-1/2 complex subunit beta%2C putative	82	47	95	44	6		192.097	86.1014	137.182	146.609	491.039
PF3D7_0528200	EIF3E	eukaryotic translation initiation factor 3 subunit E%2C putative	175	100	236	53	0		409.964	183.194	340.789	176.597	0
PF3D7_0528300		conserved protein%2C unknown function	40	32	52	0	3		93.706	58.6222	75.0891	0	245.519
PF3D7_0528400	DHHC7	palmitoyltransferase DHHC7	174	265	280	167	8		407.621	485.465	404.326	556.446	654.718
PF3D7_0528500	CPalpha	F-actin-capping protein subunit alpha%2C putative	38	45	77	99	0		89.0207	82.4375	111.19	329.869	0
PF3D7_0528600		conserved Plasmodium protein%2C unknown function	31	12	40	31	5		72.6222	21.9833	57.7608	103.292	409.199
PF3D7_0528700	CYP23	peptidyl-prolyl cis-trans isomerase	40	7	38	61	1		93.706	12.8236	54.8728	203.253	81.8398
PF3D7_0528800		nuclear GTP-binding protein%2C putative	25	11	36	27	2		58.5663	20.1514	51.9847	89.9643	163.68
PF3D7_0528900		conserved protein%2C unknown function	3	6	4	92	0		7.02795	10.9917	5.77608	306.545	0
PF3D7_0529000	TIP	T-cell immunomodulatory protein homolog%2C putative	111	85	160	18	8		260.034	155.715	231.043	59.9762	654.718
PF3D7_0529100	ATrx2	thioredoxin-like protein%2C putative	3	1	5	2	0		7.02795	1.83194	7.2201	6.66402	0
PF3D7_0529200		sugar transporter%2C putative	5	1	6	7	0		11.7133	1.83194	8.66412	23.3241	0
PF3D7_0529300	TIC22	apicoplast TIC22 protein	16	9	39	24	3		37.4824	16.4875	56.3168	79.9683	245.519
PF3D7_0529400	AKIT5	apicomplexan kinetochore protein 5%2C putative	167	441	352	33	3		391.223	807.888	508.295	109.956	245.519
PF3D7_0529500		cell cycle regulator protein%2C putative	29	10	29	13	0		67.9369	18.3194	41.8766	43.3162	0
PF3D7_0529700		heptatricopeptide repeat-containing protein%2C putative	8	31	20	8	0		18.7412	56.7903	28.8804	26.6561	0
PF3D7_0529800		conserved Plasmodium protein%2C unknown function	64	126	131	9	3		149.93	230.825	189.167	29.9881	245.519
PF3D7_0529900		RING zinc finger protein%2C putative	198	201	262	64	5		463.845	368.221	378.333	213.249	409.199
PF3D7_0530000		conserved Plasmodium protein%2C unknown function	99	27	165	50	1		231.922	49.4625	238.263	166.601	81.8398
PF3D7_0530100	SYN6	SNARE protein%2C putative	107	89	116	26	0		250.664	163.043	167.506	86.6323	0
PF3D7_0530200	PPT	phosphoenolpyruvate/phosphate translocator	30	28	72	13	0		70.2795	51.2945	103.969	43.3162	0
PF3D7_0530300	PIC6	PhIL1-interacting candidate PIC6	50	65	158	25	0		117.133	119.076	228.155	83.3003	0
PF3D7_0530400		conserved Plasmodium protein%2C unknown function	3	6	3	5	0		7.02795	10.9917	4.33206	16.6601	0
PF3D7_0530500		conserved Plasmodium membrane protein%2C unknown function	0	3	0	8	0		0	5.49583	0	26.6561	0
PF3D7_0530600		XAP-5 DNA binding protein%2C putative	21	14	37	14	0		49.1957	25.6472	53.4288	46.6482	0
PF3D7_0530700		conserved Plasmodium protein%2C unknown function	21	7	20	9	0		49.1957	12.8236	28.8804	29.9881	0
PF3D7_0530750	DPM3	dolichol-phosphate mannosyltransferase subunit 3%2C putative	3	10	4	4	0		7.02795	18.3194	5.77608	13.328	0
PF3D7_0530800		CPW-WPC family protein	12	29	22	1186	0		28.1118	53.1264	31.7684	3951.77	0
PF3D7_0530900	FRM1	formin 1	48	40	114	10	0		112.447	73.2778	164.618	33.3201	0
PF3D7_0531000		SURF1 domain-containing protein%2C putative	23	11	41	9	1		53.881	20.1514	59.2048	29.9881	81.8398
PF3D7_0531100		conserved Plasmodium protein%2C unknown function	38	126	94	25	1		89.0207	230.825	135.738	83.3003	81.8398
PF3D7_0531200		ribosomal protein S16%2C mitochondrial%2C putative	6	6	19	19	0		14.0559	10.9917	27.4364	63.3082	0
PF3D7_0531300		conserved Plasmodium protein%2C unknown function	30	22	62	41	0		70.2795	40.3028	89.5293	136.612	0
PF3D7_0531400		G-patch domain-containing protein%2C putative	21	11	38	5	5		49.1957	20.1514	54.8728	16.6601	409.199
PF3D7_0532100	ETRAMP5	early transcribed membrane protein 5	1876	1563	2575	9	19		4394.81	2863.33	3718.35	29.9881	1554.96
PF3D7_0532200		Plasmodium exported protein (PHISTc)%2C unknown function	1	14	4	33	0		2.34265	25.6472	5.77608	109.956	0
PF3D7_0532300		Plasmodium exported protein (PHISTb)%2C unknown function	423	107	192	9	0		990.941	196.018	277.252	29.9881	0
PF3D7_0532400	LyMP	lysine-rich membrane-associated PHISTb protein	86	82	78	0	0		201.468	150.219	112.634	0	0
PF3D7_0532500		Plasmodium exported protein%2C unknown function	2	0	4	0	0		4.6853	0	5.77608	0	0
PF3D7_0532600		Plasmodium exported protein%2C unknown function	40	12	21	0	0		93.706	21.9833	30.3244	0	0
PF3D7_0532900	RIF	PIR protein	0	0	0	0	0		0	0	0	0	0
PF3D7_0600200	VAR	erythrocyte membrane protein 1%2C PfEMP1	3	8	10	0	0		7.02795	14.6556	14.4402	0	0
PF3D7_0600300	RIF	PIR protein	36	21	30	4	0		84.3354	38.4708	43.3206	13.328	0
PF3D7_0600400	VAR	erythrocyte membrane protein 1%2C PfEMP1	0	0	0	0	0		0	0	0	0	0
PF3D7_0600500	RIF	PIR protein	4	2	3	0	0		9.3706	3.66389	4.33206	0	0
PF3D7_0600600	VAR	erythrocyte membrane protein 1 (PfEMP1)%2C exon 2	2	11	4	1	0		4.6853	20.1514	5.77608	3.33201	0
PF3D7_0600700	RIF	PIR protein	1	0	0	0	0		2.34265	0	0	0	0
PF3D7_0601000	EPF4	Plasmodium exported protein (hyp5)%2C unknown function	0	0	1	1	0		0	0	1.44402	3.33201	0
PF3D7_0601100	EPF3	Plasmodium exported protein (hyp4)%2C unknown function	0	0	0	0	0		0	0	0	0	0
PF3D7_0601200	MC-2TM	Pfmc-2TM Maurer's cleft two transmembrane protein	19	21	24	0	0		44.5104	38.4708	34.6565	0	0
PF3D7_0601300	EPF1	exported protein family 1	0	0	0	0	0		0	0	0	0	0
PF3D7_0601500		MEC domain-containing protein	5	4	4	12	1		11.7133	7.32778	5.77608	39.9841	81.8398
PF3D7_0601600		tetratricopeptide repeat protein%2C putative	17	2	20	85	0		39.8251	3.66389	28.8804	283.221	0
PF3D7_0601900		conserved Plasmodium protein%2C unknown function	190	57	115	15	0		445.104	104.421	166.062	49.9802	0
PF3D7_0602000		zinc finger protein%2C putative	19	16	21	65	0		44.5104	29.3111	30.3244	216.581	0
PF3D7_0602100	MTR4	ATP-dependent RNA helicase MTR4	16	19	21	18	0		37.4824	34.8069	30.3244	59.9762	0
PF3D7_0602200		MYND-type zinc finger protein%2C putative	29	23	27	15	1		67.9369	42.1347	38.9886	49.9802	81.8398
PF3D7_0602300	PALM	liver merozoite formation protein%2C putative	0	0	0	0	0		0	0	0	0	0
PF3D7_0602400	EF-G	elongation factor G	18	5	56	0	0		42.1677	9.15972	80.8651	0	0
PF3D7_0602500		geranylgeranyl transferase type-2 subunit beta%2C putative	15	23	24	2	0		35.1398	42.1347	34.6565	6.66402	0
PF3D7_0602600		SAC3 domain-containing protein%2C putative	43	62	72	21	3		100.734	113.581	103.969	69.9722	245.519
PF3D7_0602700		conserved Plasmodium protein%2C unknown function	0	0	1	30	0		0	0	1.44402	99.9603	0
PF3D7_0602800	JmjC2	JmjC domain-containing protein 2%2C putative	9	2	9	8	0		21.0839	3.66389	12.9962	26.6561	0
PF3D7_0602900		conserved Plasmodium protein%2C unknown function	83	112	146	87	3		194.44	205.178	210.827	289.885	245.519
PF3D7_0603000		SDE2 domain-containing protein%2C putative	70	103	121	31	4		163.986	188.69	174.726	103.292	327.359
PF3D7_0603100		RNA-binding protein%2C putative	19	24	37	75	0		44.5104	43.9667	53.4288	249.901	0
PF3D7_0603200	BCS1	mitochondrial chaperone BCS1%2C putative	15	16	38	8	0		35.1398	29.3111	54.8728	26.6561	0
PF3D7_0603300	DHODH	dihydroorotate dehydrogenase	29	16	61	9	0		67.9369	29.3111	88.0852	29.9881	0
PF3D7_0603400	TEX1	trophozoite exported protein 1	34	16	59	6	3		79.6501	29.3111	85.1972	19.9921	245.519
PF3D7_0603500	CAX	cation/H+ antiporter	25	127	41	14	0		58.5663	232.657	59.2048	46.6482	0
PF3D7_0603600		male development protein MD4%2C putative	15	32	18	18	2		35.1398	58.6222	25.9924	59.9762	163.68
PF3D7_0603700	mFRS	phenylalanine--tRNA ligase	0	2	1	1	0		0	3.66389	1.44402	3.33201	0
PF3D7_0603800	CEP76	centrosomal protein CEP76%2C putative	28	15	82	8	1		65.5942	27.4792	118.41	26.6561	81.8398
PF3D7_0603900		conserved Plasmodium protein%2C unknown function	6	4	6	88	0		14.0559	7.32778	8.66412	293.217	0
PF3D7_0604000		conserved Plasmodium protein%2C unknown function	4	3	7	3	0		9.3706	5.49583	10.1081	9.99603	0
PF3D7_0604100	SIP2	SPE2-interacting protein	253	1122	721	4	0		592.69	2055.44	1041.14	13.328	0
PF3D7_0604200		ribosomal protein L41%2C mitochondrial%2C putative	2	4	5	0	0		4.6853	7.32778	7.2201	0	0
PF3D7_0604300		conserved Plasmodium protein%2C unknown function	15	1	18	6	0		35.1398	1.83194	25.9924	19.9921	0
PF3D7_0604400		conserved protein%2C unknown function	20	11	31	547	0		46.853	20.1514	44.7646	1822.61	0
PF3D7_0604500		GYF domain-containing protein%2C putative	208	239	261	24	5		487.271	437.835	376.889	79.9683	409.199
PF3D7_0604600		DNA helicase%2C putative	9	1	14	5	0		21.0839	1.83194	20.2163	16.6601	0
PF3D7_0604700	GILP	glyoxalase I-like protein GILP	6	3	4	3	0		14.0559	5.49583	5.77608	9.99603	0
PF3D7_0604800		RAP protein%2C putative	9	11	12	29	0		21.0839	20.1514	17.3282	96.6283	0
PF3D7_0604900		conserved Plasmodium protein%2C unknown function	18	10	16	53	0		42.1677	18.3194	23.1043	176.597	0
PF3D7_0605000		50S ribosomal protein L24%2C putative	15	8	26	20	0		35.1398	14.6556	37.5445	66.6402	0
PF3D7_0605100	KH1	KH domain-containing protein%2C putative	116	139	174	94	5		271.747	254.64	251.26	313.209	409.199
PF3D7_0605200		acylphosphatase%2C putative	23	34	69	54	2		53.881	62.2861	99.6374	179.929	163.68
PF3D7_0605300	ARK1	aurora-related kinase 1	18	37	40	172	1		42.1677	67.782	57.7608	573.106	81.8398
PF3D7_0605400		calcium-binding protein%2C putative	12	24	27	85	0		28.1118	43.9667	38.9886	283.221	0
PF3D7_0605500		cyclin dependent kinase binding protein%2C putative	13	46	38	12	0		30.4545	84.2695	54.8728	39.9841	0
PF3D7_0605600		nucleoside diphosphate kinase%2C putative	2	0	0	5	0		4.6853	0	0	16.6601	0
PF3D7_0605700		conserved Plasmodium protein%2C unknown function	1	0	0	0	0		2.34265	0	0	0	0
PF3D7_0605800	RAD50	DNA repair protein RAD50%2C putative	47	64	96	14	0		110.105	117.244	138.626	46.6482	0
PF3D7_0605900		elongation of fatty acids protein%2C putative	171	116	167	39	0		400.593	212.506	241.151	129.948	0
PF3D7_0606000	KIC1	Kelch13 interaction candidate KIC1	122	107	123	27	2		285.803	196.018	177.615	89.9643	163.68
PF3D7_0606100		RNA-binding protein%2C putative	78	40	68	30	5		182.727	73.2778	98.1934	99.9603	409.199
PF3D7_0606200	PEX4	ubiquitin-conjugating enzyme E2 PEX4%2C putative	197	204	275	157	7		461.502	373.717	397.106	523.126	572.878
PF3D7_0606300		conserved Plasmodium protein%2C unknown function	13	9	27	79	1		30.4545	16.4875	38.9886	263.229	81.8398
PF3D7_0606400		conserved Plasmodium protein%2C unknown function	0	2	1	15	0		0	3.66389	1.44402	49.9802	0
PF3D7_0606500	PTB	polypyrimidine tract-binding protein%2C putative	39	36	49	36	0		91.3634	65.95	70.757	119.952	0
PF3D7_0606600		WD repeat-containing protein%2C putative	68	30	72	26	1		159.3	54.9583	103.969	86.6323	81.8398
PF3D7_0606700		coatomer alpha subunit%2C putative	141	339	320	70	3		330.314	621.029	462.087	233.241	245.519
PF3D7_0606800	VFT1	VFT protein	68	275	229	4	0		159.3	503.785	330.681	13.328	0
PF3D7_0606900	GLP2	glutaredoxin-like protein	65	50	95	108	1		152.272	91.5972	137.182	359.857	81.8398
PF3D7_0607000		translation initiation factor IF-2%2C putative	145	114	256	21	4		339.684	208.842	369.669	69.9722	327.359
PF3D7_0607100		MYND-type zinc finger protein%2C putative	4	4	5	56	0		9.3706	7.32778	7.2201	186.593	0
PF3D7_0607200		RING zinc finger protein%2C putative	26	48	38	80	0		60.9089	87.9333	54.8728	266.561	0
PF3D7_0607300	UROD	uroporphyrinogen III decarboxylase	11	17	19	25	0		25.7692	31.1431	27.4364	83.3003	0
PF3D7_0607400		G-protein associated signal transduction protein%2C putative	34	7	78	31	1		79.6501	12.8236	112.634	103.292	81.8398
PF3D7_0607500	COQ2	para-hydroxybenzoate--polyprenyltransferase%2C putative	26	79	71	47	2		60.9089	144.724	102.525	156.605	163.68
PF3D7_0607600	SAS6	spindle assembly abnormal protein 6%2C putative	122	285	295	110	6		285.803	522.104	425.986	366.521	491.039
PF3D7_0607700		conserved Plasmodium protein%2C unknown function	94	584	322	268	1		220.209	1069.86	464.975	892.979	81.8398
PF3D7_0607800		GTP-binding protein%2C putative	13	11	21	15	1		30.4545	20.1514	30.3244	49.9802	81.8398
PF3D7_0607900		conserved Plasmodium protein%2C unknown function	16	11	33	13	0		37.4824	20.1514	47.6527	43.3162	0
PF3D7_0608000	DPH7	diphthine methyltransferase%2C putative	20	27	26	5	0		46.853	49.4625	37.5445	16.6601	0
PF3D7_0608100		conserved Plasmodium protein%2C unknown function	33	42	95	9	2		77.3075	76.9417	137.182	29.9881	163.68
PF3D7_0608200		conserved Plasmodium protein%2C unknown function	3	5	8	0	0		7.02795	9.15972	11.5522	0	0
PF3D7_0608300		heptatricopeptide repeat-containing protein%2C putative	1	8	3	20	0		2.34265	14.6556	4.33206	66.6402	0
PF3D7_0608310	SAM50	sorting assembly machinery 50 kDa subunit%2C putative	40	51	67	19	3		93.706	93.4292	96.7494	63.3082	245.519
PF3D7_0608400	C4AP4	respiratory chain complex 4 associated protein 4	8	5	30	42	0		18.7412	9.15972	43.3206	139.944	0
PF3D7_0608500		proteasome subunit alpha type-2%2C putative	205	269	458	115	0		480.243	492.793	661.361	383.181	0
PF3D7_0608600		conserved Plasmodium protein%2C unknown function	14	7	32	318	0		32.7971	12.8236	46.2087	1059.58	0
PF3D7_0608700	CCT6	T-complex protein 1 subunit zeta	118	117	148	43	1		276.433	214.338	213.715	143.277	81.8398
PF3D7_0608800	OAT	ornithine aminotransferase	8	7	10	30	1		18.7412	12.8236	14.4402	99.9603	81.8398
PF3D7_0608900		conserved Plasmodium protein%2C unknown function	338	213	605	679	0		791.816	390.204	873.632	2262.44	0
PF3D7_0609000	NUP637	nucleoporin NUP637%2C putative	97	118	204	27	2		227.237	216.169	294.58	89.9643	163.68
PF3D7_0609100	ZIP1	zinc transporter ZIP1%2C putative	95	169	149	752	0		222.552	309.599	215.159	2505.67	0
PF3D7_0609200		citrate synthase-like protein%2C putative	42	61	64	10	0		98.3913	111.749	92.4173	33.3201	0
PF3D7_0609300		conserved Plasmodium protein%2C unknown function	4	2	10	11	0		9.3706	3.66389	14.4402	36.6521	0
PF3D7_0609400	CLS	mitochondrial cardiolipin synthase%2C putative	25	37	50	13	0		58.5663	67.782	72.201	43.3162	0
PF3D7_0609500		conserved Plasmodium protein%2C unknown function	8	5	3	3	0		18.7412	9.15972	4.33206	9.99603	0
PF3D7_0609600		conserved Plasmodium protein%2C unknown function	0	0	0	1	0		0	0	0	3.33201	0
PF3D7_0609700	KIC6	Kelch13 interaction candidate KIC6	81	59	112	22	8		189.755	108.085	161.73	73.3043	654.718
PF3D7_0609800	DHHC2	palmitoyltransferase DHHC2%2C putative	54	41	108	16	0		126.503	75.1097	155.954	53.3122	0
PF3D7_0609900		tetratricopeptide repeat protein%2C putative	58	69	78	42	1		135.874	126.404	112.634	139.944	81.8398
PF3D7_0610000		ribosomal protein L19%2C mitochondrial%2C putative	13	12	35	18	0		30.4545	21.9833	50.5407	59.9762	0
PF3D7_0610100	SLU7	pre-mRNA-splicing factor SLU7%2C putative	57	28	90	25	1		133.531	51.2945	129.962	83.3003	81.8398
PF3D7_0610200	RBM25	RNA-binding protein 25%2C putative	56	39	68	7	6		131.188	71.4458	98.1934	23.3241	491.039
PF3D7_0610400	H3	histone H3	469	266	862	251	47		1098.7	487.297	1244.75	836.335	3846.47
PF3D7_0610500		peptidyl-tRNA hydrolase PTRHD1%2C putative	38	29	82	29	0		89.0207	53.1264	118.41	96.6283	0
PF3D7_0610600	CDPK2	calcium-dependent protein kinase 2	26	54	43	21	0		60.9089	98.925	62.0929	69.9722	0
PF3D7_0610700		conserved Plasmodium protein%2C unknown function	4	0	2	6	1		9.3706	0	2.88804	19.9921	81.8398
PF3D7_0610800	TK	transketolase	157	92	215	45	11		367.796	168.539	310.464	149.941	900.237
PF3D7_0610900	SPT5	transcription elongation factor SPT5%2C putative	77	93	100	45	3		180.384	170.371	144.402	149.941	245.519
PF3D7_0611000		SNARE associated Golgi protein%2C putative	22	81	63	246	0		51.5383	148.388	90.9733	819.675	0
PF3D7_0611100	SDH3	succinate dehydrogenase subunit 3%2C putative	0	0	1	0	0		0	0	1.44402	0	0
PF3D7_0611200	AP2-EXP2	AP2 domain transcription factor AP2-EXP2	38	36	73	35	0		89.0207	65.95	105.413	116.62	0
PF3D7_0611300	ATPTG2	ATP synthase-associated protein%2C putative	37	57	76	69	0		86.6781	104.421	109.746	229.909	0
PF3D7_0611400	SWIB	SWI/SNF-related matrix-associated actin-dependent regulator of chromatin	47	53	76	22	0		110.105	97.0931	109.746	73.3043	0
PF3D7_0611500		EF hand domain-containing protein%2C putative	0	0	2	3	0		0	0	2.88804	9.99603	0
PF3D7_0611600	BTP1	basal complex transmembrane protein 1	114	238	298	115	0		267.062	436.003	430.318	383.181	0
PF3D7_0611700	RPL39	60S ribosomal protein L39	72	29	120	43	1		168.671	53.1264	173.282	143.277	81.8398
PF3D7_0611800		conserved Plasmodium protein%2C unknown function	167	53	199	45	10		391.223	97.0931	287.36	149.941	818.398
PF3D7_0611900		lsm12%2C putative	47	23	50	189	0		110.105	42.1347	72.201	629.75	0
PF3D7_0612000		conserved Plasmodium protein%2C unknown function	39	32	126	22	2		91.3634	58.6222	181.947	73.3043	163.68
PF3D7_0612100	EIF3L	eukaryotic translation initiation factor 3 subunit L%2C putative	93	138	199	21	3		217.866	252.808	287.36	69.9722	245.519
PF3D7_0612200	LRR6	leucine-rich repeat protein	66	176	171	39	0		154.615	322.422	246.927	129.948	0
PF3D7_0612300	TMEM234	transmembrane protein 234%2C putative	2	2	5	2	0		4.6853	3.66389	7.2201	6.66402	0
PF3D7_0612400		peptidyl-tRNA hydrolase%2C putative	41	38	76	27	0		96.0487	69.6139	109.746	89.9643	0
PF3D7_0612500		conserved Plasmodium protein%2C unknown function	1	0	1	41	0		2.34265	0	1.44402	136.612	0
PF3D7_0612600	NCS6	cytoplasmic tRNA 2-thiolation protein 1%2C putative	51	170	89	37	0		119.475	311.431	128.518	123.284	0
PF3D7_0612700	P12	6-cysteine protein P12	319	719	645	109	3		747.305	1317.17	931.393	363.189	245.519
PF3D7_0612800	P12p	6-cysteine protein P12p	19	12	36	30	15		44.5104	21.9833	51.9847	99.9603	1227.6
PF3D7_0612900	NOG1	nucleolar GTP-binding protein 1%2C putative	67	42	90	117	7		156.958	76.9417	129.962	389.845	572.878
PF3D7_0613000		conserved Plasmodium protein%2C unknown function	77	60	179	40	0		180.384	109.917	258.48	133.28	0
PF3D7_0613100		conserved Plasmodium protein%2C unknown function	163	170	263	73	12		381.852	311.431	379.777	243.237	982.077
PF3D7_0613200		conserved Plasmodium protein%2C unknown function	66	31	126	68	0		154.615	56.7903	181.947	226.577	0
PF3D7_0613300	ROP14	rhoptry protein ROP14	138	393	278	1	0		323.286	719.954	401.438	3.33201	0
PF3D7_0613400	RPL18	50S ribosomal protein L18%2C apicoplast%2C putative	128	115	321	202	3		299.859	210.674	463.531	673.066	245.519
PF3D7_0613500		AP-3 complex subunit beta%2C putative	67	52	87	71	0		156.958	95.2611	125.63	236.573	0
PF3D7_0613600		conserved Plasmodium protein%2C unknown function	74	105	96	54	1		173.356	192.354	138.626	179.929	81.8398
PF3D7_0613700		syntaxin-binding protein%2C putative	61	47	145	69	2		142.902	86.1014	209.383	229.909	163.68
PF3D7_0613800	ApiAP2	AP2 domain transcription factor%2C putative	185	422	529	10	0		433.39	773.081	763.887	33.3201	0
PF3D7_0613900	MyoE	myosin E%2C putative	290	250	241	2	1		679.369	457.986	348.009	6.66402	81.8398
PF3D7_0614000		thiamine-phosphate synthase%2C putative	124	176	208	24	4		290.489	322.422	300.356	79.9683	327.359
PF3D7_0614100		filamin domain-containing protein%2C putative	37	39	79	7	0		86.6781	71.4458	114.078	23.3241	0
PF3D7_0614200	NAR1	cytosolic Fe-S cluster assembly factor NAR1%2C putative	15	9	26	3	1		35.1398	16.4875	37.5445	9.99603	81.8398
PF3D7_0614300	MFR1	major facilitator superfamily-related transporter%2C putative	231	526	448	51	0		541.152	963.603	646.921	169.933	0
PF3D7_0614400	CWF7	pre-mRNA-splicing factor CWF7%2C putative	103	55	135	71	0		241.293	100.757	194.943	236.573	0
PF3D7_0614500	RPL19	60S ribosomal protein L19	551	379	888	245	9		1290.8	694.307	1282.29	816.343	736.558
PF3D7_0614600		conserved Plasmodium protein%2C unknown function	9	9	19	29	0		21.0839	16.4875	27.4364	96.6283	0
PF3D7_0614700		F-box protein FBXO6%2C putative	41	13	82	26	1		96.0487	23.8153	118.41	86.6323	81.8398
PF3D7_0614800	NTHL1	endonuclease III-like protein 1%2C putative	20	13	38	32	1		46.853	23.8153	54.8728	106.624	81.8398
PF3D7_0614900		conserved Plasmodium membrane protein%2C unknown function	76	357	206	37	0		178.041	654.004	297.468	123.284	0
PF3D7_0615000		conserved Plasmodium protein%2C unknown function	23	15	28	94	0		53.881	27.4792	40.4326	313.209	0
PF3D7_0615100	ENR	enoyl-acyl carrier reductase	3	6	3	48	0		7.02795	10.9917	4.33206	159.937	0
PF3D7_0615200		conserved protein%2C unknown function	3	2	4	63	0		7.02795	3.66389	5.77608	209.917	0
PF3D7_0615300	GWT1	GPI-anchored wall transfer protein 1%2C putative	12	13	18	15	0		28.1118	23.8153	25.9924	49.9802	0
PF3D7_0615400		ribonuclease%2C putative	78	224	144	21	1		182.727	410.356	207.939	69.9722	81.8398
PF3D7_0615500	CRK5	cdc2-related protein kinase 5	55	52	158	130	2		128.846	95.2611	228.155	433.162	163.68
PF3D7_0615600		zinc finger protein%2C putative	51	101	63	18	20		119.475	185.026	90.9733	59.9762	1636.8
PF3D7_0615700	ALYREF	THO complex subunit 4%2C putative	73	127	183	102	1		171.013	232.657	264.256	339.865	81.8398
PF3D7_0615800	COG4	conserved oligomeric Golgi complex subunit 4%2C putative	31	72	71	16	3		72.6222	131.9	102.525	53.3122	245.519
PF3D7_0615900		protein phosphatase%2C putative	13	7	37	16	4		30.4545	12.8236	53.4288	53.3122	327.359
PF3D7_0616000	PDXK	pyridoxal kinase	16	12	21	30	2		37.4824	21.9833	30.3244	99.9603	163.68
PF3D7_0616100		conserved Plasmodium protein%2C unknown function	15	12	33	27	4		35.1398	21.9833	47.6527	89.9643	327.359
PF3D7_0616200	NDC80	kinetochore protein NDC80	38	52	85	13	1		89.0207	95.2611	122.742	43.3162	81.8398
PF3D7_0616300		conserved Plasmodium protein%2C unknown function	16	5	12	24	1		37.4824	9.15972	17.3282	79.9683	81.8398
PF3D7_0616400		conserved Plasmodium protein%2C unknown function	11	12	41	9	2		25.7692	21.9833	59.2048	29.9881	163.68
PF3D7_0616500	TLP	TRAP-like protein	2	0	4	36	52		4.6853	0	5.77608	119.952	4255.67
PF3D7_0616600		conserved protein%2C unknown function	17	44	74	38	0		39.8251	80.6056	106.858	126.616	0
PF3D7_0616700		ras GTPAse%2C putative	5	1	8	14	2		11.7133	1.83194	11.5522	46.6482	163.68
PF3D7_0616800	MQO	malate:quinone oxidoreductase	26	45	43	34	0		60.9089	82.4375	62.0929	113.288	0
PF3D7_0616900		conserved Plasmodium protein%2C unknown function	27	36	60	21	0		63.2516	65.95	86.6412	69.9722	0
PF3D7_0617000	TOM40	mitochondrial import receptor subunit TOM40%2C putative	32	10	30	14	0		74.9648	18.3194	43.3206	46.6482	0
PF3D7_0617100		AP-2 complex subunit alpha%2C putative	46	33	57	12	0		107.762	60.4542	82.3092	39.9841	0
PF3D7_0617200		BFR1 domain-containing protein%2C putative	212	260	345	43	2		496.642	476.306	498.187	143.277	163.68
PF3D7_0617300		RNA-binding protein%2C putative	82	116	135	86	10		192.097	212.506	194.943	286.553	818.398
PF3D7_0617400	VAR	erythrocyte membrane protein 1%2C PfEMP1	13	23	21	8	1		30.4545	42.1347	30.3244	26.6561	81.8398
PF3D7_0617600		PIR protein	3	1	6	0	0		7.02795	1.83194	8.66412	0	0
PF3D7_0617700	RIF	PIR protein	1	0	0	0	0		2.34265	0	0	0	0
PF3D7_0617800	H2A	histone H2A	953	838	1644	914	38		2232.55	1535.17	2373.97	3045.46	3109.91
PF3D7_0617900	H3.3	histone H3 variant	1108	1031	1817	212	87		2595.66	1888.74	2623.79	706.386	7120.06
PF3D7_0618000		conserved Plasmodium membrane protein%2C unknown function	220	235	303	2	0		515.383	430.507	437.538	6.66402	0
PF3D7_0618100		conserved Plasmodium protein%2C unknown function	162	137	154	44	1		379.509	250.976	222.379	146.609	81.8398
PF3D7_0618200		conserved protein%2C unknown function	98	77	209	68	0		229.58	141.06	301.8	226.577	0
PF3D7_0618300		60S ribosomal protein L27a%2C putative	588	312	883	230	9		1377.48	571.567	1275.07	766.363	736.558
PF3D7_0618400		LMBR1 domain-containing protein%2C putative	3	2	0	1	0		7.02795	3.66389	0	3.33201	0
PF3D7_0618500	MDH	malate dehydrogenase	28	55	63	163	0		65.5942	100.757	90.9733	543.118	0
PF3D7_0618600	ROM10	rhomboid protease ROM10	22	12	28	16	1		51.5383	21.9833	40.4326	53.3122	81.8398
PF3D7_0618700		trafficking protein particle complex subunit 6A%2C putative	57	35	97	39	0		133.531	64.1181	140.07	129.948	0
PF3D7_0618800		heptatricopeptide repeat-containing protein%2C putative	22	48	48	64	0		51.5383	87.9333	69.313	213.249	0
PF3D7_0618900	GPI1	phosphatidylinositol N-acetylglucosaminyltransferase subunit GPI1	50	181	132	341	0		117.133	331.582	190.611	1136.22	0
PF3D7_0619000		FPL domain-containing protein%2C putative	51	142	132	33	0		119.475	260.136	190.611	109.956	0
PF3D7_0619100		conserved Plasmodium protein%2C unknown function	34	37	50	16	0		79.6501	67.782	72.201	53.3122	0
PF3D7_0619200		conserved Plasmodium protein%2C unknown function	29	40	63	6	7		67.9369	73.2778	90.9733	19.9921	572.878
PF3D7_0619300		conserved Plasmodium protein%2C unknown function	16	57	37	25	1		37.4824	104.421	53.4288	83.3003	81.8398
PF3D7_0619400		cell division cycle protein 48 homologue%2C putative	220	345	501	65	1		515.383	632.021	723.454	216.581	81.8398
PF3D7_0619500	ACS12	acyl-CoA synthetase	32	33	40	1	0		74.9648	60.4542	57.7608	3.33201	0
PF3D7_0619600		conserved Plasmodium protein%2C unknown function	5	19	14	1	0		11.7133	34.8069	20.2163	3.33201	0
PF3D7_0619700		F-box protein FBXO1%2C putative	29	29	92	14	3		67.9369	53.1264	132.85	46.6482	245.519
PF3D7_0619800		WD repeat-containing protein%2C putative	34	71	64	8	1		79.6501	130.068	92.4173	26.6561	81.8398
PF3D7_0619900	SF3A2	splicing factor 3A subunit 2%2C putative	41	30	78	30	0		96.0487	54.9583	112.634	99.9603	0
PF3D7_0620000	PIMMS43	ookinete surface-associated protein 8%2C putative	0	0	0	1	0		0	0	0	3.33201	0
PF3D7_0620100	ATPTG12	ATP synthase-associated protein%2C putative	30	51	61	101	0		70.2795	93.4292	88.0852	336.533	0
PF3D7_0620200		conserved Plasmodium protein%2C unknown function	8	3	3	0	1		18.7412	5.49583	4.33206	0	81.8398
PF3D7_0620300		conserved Plasmodium protein%2C unknown function	52	79	68	0	0		121.818	144.724	98.1934	0	0
PF3D7_0620400	MSP10	merozoite surface protein 10	25	10	30	0	0		58.5663	18.3194	43.3206	0	0
PF3D7_0620500		cleavage stimulation factor subunit 1%2C putative	10	4	14	2	0		23.4265	7.32778	20.2163	6.66402	0
PF3D7_0620600		conserved Plasmodium protein%2C unknown function	40	26	44	39	0		93.706	47.6306	63.5369	129.948	0
PF3D7_0620700		DnaJ protein%2C putative	79	16	166	346	1		185.069	29.3111	239.707	1152.88	81.8398
PF3D7_0621000		conserved Plasmodium protein%2C unknown function	13	4	39	5	0		30.4545	7.32778	56.3168	16.6601	0
PF3D7_0621100		tetratricopeptide repeat protein%2C putative	137	247	343	111	0		320.943	452.49	495.299	369.853	0
PF3D7_0621200	PDX1	pyridoxine biosynthesis protein PDX1	11	1	14	11	0		25.7692	1.83194	20.2163	36.6521	0
PF3D7_0621300	PUF3	mRNA-binding protein PUF3	38	22	42	12	0		89.0207	40.3028	60.6489	39.9841	0
PF3D7_0621350	SYS1	protein SYS1%2C putative	0	0	2	2	0		0	0	2.88804	6.66402	0
PF3D7_0621400	ALV7	inner membrane complex protein 1j%2C putative	12	1	4	482	0		28.1118	1.83194	5.77608	1606.03	0
PF3D7_0621500	RPP1	ribonuclease P/MRP protein subunit RPP1%2C putative	24	22	34	14	0		56.2236	40.3028	49.0967	46.6482	0
PF3D7_0621700		RAP protein%2C putative	17	24	18	17	3		39.8251	43.9667	25.9924	56.6442	245.519
PF3D7_0621800		nascent polypeptide-associated complex subunit alpha%2C putative	244	88	286	34	6		571.607	161.211	412.99	113.288	491.039
PF3D7_0621900	SRP68	signal recognition particle subunit SRP68%2C putative	99	151	218	33	1		231.922	276.624	314.796	109.956	81.8398
PF3D7_0622000		conserved Plasmodium protein%2C unknown function	16	13	35	53	0		37.4824	23.8153	50.5407	176.597	0
PF3D7_0622100		conserved Plasmodium protein%2C unknown function	24	20	23	38	2		56.2236	36.6389	33.2125	126.616	163.68
PF3D7_0622200	MIAB	tRNA-2-methylthio-N(6)-dimethylallyladenosine synthase	46	29	41	9	1		107.762	53.1264	59.2048	29.9881	81.8398
PF3D7_0622300		vacuolar transporter chaperone%2C putative	11	1	6	2	0		25.7692	1.83194	8.66412	6.66402	0
PF3D7_0622400		conserved protein%2C unknown function	1	0	6	3	0		2.34265	0	8.66412	9.99603	0
PF3D7_0622500		RNA methyltransferase%2C putative	2	15	14	19	0		4.6853	27.4792	20.2163	63.3082	0
PF3D7_0622600	QCR9	cytochrome b-c1 complex subunit 9%2C putative	113	62	297	129	0		264.719	113.581	428.874	429.83	0
PF3D7_0622700		conserved Plasmodium membrane protein%2C unknown function	21	18	34	26	1		49.1957	32.975	49.0967	86.6323	81.8398
PF3D7_0622800		leucine--tRNA ligase%2C putative	110	107	144	36	6		257.692	196.018	207.939	119.952	491.039
PF3D7_0622900	AP2Tel	AP2 domain transcription factor AP2Tel	143	94	115	16	0		334.999	172.203	166.062	53.3122	0
PF3D7_0623000	CS	chorismate synthase	16	21	46	7	0		37.4824	38.4708	66.4249	23.3241	0
PF3D7_0623100	NAB2	nuclear polyadenylated RNA-binding protein NAB2%2C putative	78	96	120	41	6		182.727	175.867	173.282	136.612	491.039
PF3D7_0623200	FNR	ferredoxin--NADP reductase	37	49	76	311	0		86.6781	89.7653	109.746	1036.26	0
PF3D7_0623300		EGF-like membrane protein%2C putative	35	182	171	34	0		81.9928	333.414	246.927	113.288	0
PF3D7_0623400	Mei2	MEI2-like RNA-binding protein	0	0	0	0	0		0	0	0	0	0
PF3D7_0623500	SOD2	superoxide dismutase [Fe]	14	20	36	16	0		32.7971	36.6389	51.9847	53.3122	0
PF3D7_0623600		splicing factor-like protein 1%2C putative	36	29	49	15	2		84.3354	53.1264	70.757	49.9802	163.68
PF3D7_0623700	SUV3	ATP-dependent RNA helicase SUV3%2C putative	15	15	34	12	0		35.1398	27.4792	49.0967	39.9841	0
PF3D7_0623800	TKL4	tyrosine kinase-like protein%2C putative	265	62	181	5	2		620.802	113.581	261.368	16.6601	163.68
PF3D7_0623900		ribonuclease H2 subunit A%2C putative	18	23	41	74	0		42.1677	42.1347	59.2048	246.569	0
PF3D7_0624000	HK	hexokinase	277	355	490	101	5		648.914	650.34	707.57	336.533	409.199
PF3D7_0624100		conserved protein%2C unknown function	46	49	87	195	0		107.762	89.7653	125.63	649.742	0
PF3D7_0624200		SURP domain-containing protein%2C putative	28	52	63	121	1		65.5942	95.2611	90.9733	403.173	81.8398
PF3D7_0624300		CPW-WPC family protein	7	5	2	644	0		16.3986	9.15972	2.88804	2145.82	0
PF3D7_0624400		conserved protein%2C unknown function	40	107	100	17	2		93.706	196.018	144.402	56.6442	163.68
PF3D7_0624500	APC11	anaphase-promoting complex subunit 11%2C putative	115	96	293	136	4		269.405	175.867	423.098	453.154	327.359
PF3D7_0624600	ISWI	ISWI chromatin-remodeling complex ATPase	150	378	257	33	10		351.398	692.475	371.113	109.956	818.398
PF3D7_0624700	PIGL	N-acetylglucosaminyl-phosphatidylinositol de-N-acetylase%2C putative	20	49	79	6	1		46.853	89.7653	114.078	19.9921	81.8398
PF3D7_0624800		conserved Plasmodium protein%2C unknown function	4	5	6	11	2		9.3706	9.15972	8.66412	36.6521	163.68
PF3D7_0624900		GAS8-like protein%2C putative	10	7	21	76	0		23.4265	12.8236	30.3244	253.233	0
PF3D7_0625000	SMS1	sphingomyelin synthase 1%2C putative	47	44	40	14	8		110.105	80.6056	57.7608	46.6482	654.718
PF3D7_0625100	SMS2	sphingomyelin synthase 2%2C putative	0	1	2	104	2		0	1.83194	2.88804	346.529	163.68
PF3D7_0625200		conserved Plasmodium protein%2C unknown function	29	31	86	21	2		67.9369	56.7903	124.186	69.9722	163.68
PF3D7_0625300	MtDNAP	mitochondrial DNA polymerase	30	92	99	13	2		70.2795	168.539	142.958	43.3162	163.68
PF3D7_0625400		conserved Plasmodium protein%2C unknown function	126	72	90	6	16		295.174	131.9	129.962	19.9921	1309.44
PF3D7_0625500		conserved Plasmodium membrane protein%2C unknown function	22	24	28	5	0		51.5383	43.9667	40.4326	16.6601	0
PF3D7_0625600	PAP	poly(A) polymerase PAP%2C putative	56	37	75	7	1		131.188	67.782	108.302	23.3241	81.8398
PF3D7_0625700		conserved protein%2C unknown function	37	44	93	100	1		86.6781	80.6056	134.294	333.201	81.8398
PF3D7_0625800		conserved Plasmodium protein%2C unknown function	14	9	29	4	0		32.7971	16.4875	41.8766	13.328	0
PF3D7_0625900		conserved Plasmodium protein%2C unknown function	0	0	0	2	0		0	0	0	6.66402	0
PF3D7_0626000		conserved Plasmodium protein%2C unknown function	48	28	67	50	3		112.447	51.2945	96.7494	166.601	245.519
PF3D7_0626100		oxidoreductase%2C short-chain dehydrogenase family%2C putative	53	69	109	40	1		124.16	126.404	157.398	133.28	81.8398
PF3D7_0626200		conserved Plasmodium protein%2C unknown function	20	4	34	12	0		46.853	7.32778	49.0967	39.9841	0
PF3D7_0626300	FabB/FabF	3-oxoacyl-acyl-carrier protein synthase I/II	0	0	0	0	0		0	0	0	0	0
PF3D7_0626400		CRAL/TRIO domain-containing protein%2C putative	16	1	39	13	2		37.4824	1.83194	56.3168	43.3162	163.68
PF3D7_0626500	CEP135	centrosomal protein CEP135%2C putative	1	1	0	12	1		2.34265	1.83194	0	39.9841	81.8398
PF3D7_0626600		conserved Plasmodium protein%2C unknown function	3	12	22	5	0		7.02795	21.9833	31.7684	16.6601	0
PF3D7_0626700		ATPase	110	95	147	48	4		257.692	174.035	212.271	159.937	327.359
PF3D7_0626800	PyrK	pyruvate kinase	790	1024	1253	110	1		1850.69	1875.91	1809.36	366.521	81.8398
PF3D7_0626900		ribosomal protein L46%2C mitochondrial%2C putative	12	27	42	11	0		28.1118	49.4625	60.6489	36.6521	0
PF3D7_0627000		conserved Plasmodium protein%2C unknown function	15	4	22	53	10		35.1398	7.32778	31.7684	176.597	818.398
PF3D7_0627100		ankyrin-repeat protein%2C putative	100	13	124	21	7		234.265	23.8153	179.059	69.9722	572.878
PF3D7_0627200	PLC5	myosin light chain%2C putative	20	29	31	34	2		46.853	53.1264	44.7646	113.288	163.68
PF3D7_0627300	RNF5	E3 ubiquitin-protein ligase RNF5%2C putative	174	174	359	98	17		407.621	318.758	518.403	326.537	1391.28
PF3D7_0627400	TIM22	mitochondrial import inner membrane translocase subunit TIM22%2C putative	9	8	13	78	0		21.0839	14.6556	18.7723	259.897	0
PF3D7_0627500	DJ1	protein DJ-1	296	189	489	91	0		693.424	346.238	706.126	303.213	0
PF3D7_0627600		conserved Plasmodium protein%2C unknown function	5	5	3	40	0		11.7133	9.15972	4.33206	133.28	0
PF3D7_0627700		transportin	178	340	274	97	5		416.992	622.861	395.662	323.205	409.199
PF3D7_0627800	ACAS	acetyl-CoA synthetase	72	196	149	19	1		168.671	359.061	215.159	63.3082	81.8398
PF3D7_0627900	POP4	ribonuclease P protein subunit p29%2C putative	38	33	49	15	3		89.0207	60.4542	70.757	49.9802	245.519
PF3D7_0628000	PTPS	6-pyruvoyltetrahydropterin synthase	8	4	13	4	0		18.7412	7.32778	18.7723	13.328	0
PF3D7_0628100	HECT1	HECT domain-containing protein 1%2C putative	259	666	547	45	3		606.746	1220.08	789.879	149.941	245.519
PF3D7_0628200	PK4	eukaryotic translation initiation factor 2-alpha kinase	113	384	231	24	1		264.719	703.467	333.569	79.9683	81.8398
PF3D7_0628300	CEPT	choline/ethanolaminephosphotransferase%2C putative	1449	2141	1706	207	14		3394.5	3922.19	2463.5	689.726	1145.76
PF3D7_0628400		protease%2C putative	15	9	4	41	0		35.1398	16.4875	5.77608	136.612	0
PF3D7_0628500		conserved Plasmodium protein%2C unknown function	3	3	10	15	0		7.02795	5.49583	14.4402	49.9802	0
PF3D7_0628600		DNA methyltransferase 1-associated protein 1%2C putative	55	41	65	56	0		128.846	75.1097	93.8613	186.593	0
PF3D7_0628700		conserved Plasmodium protein%2C unknown function	12	19	49	7	0		28.1118	34.8069	70.757	23.3241	0
PF3D7_0628800	GATB	glutamyl-tRNA(Gln) amidotransferase subunit B	20	44	54	114	0		46.853	80.6056	77.9771	379.849	0
PF3D7_0628900		RAP protein%2C putative	5	18	8	1	0		11.7133	32.975	11.5522	3.33201	0
PF3D7_0629000	GNA1	glucosamine 6-phosphate N-acetyltransferase	0	0	0	0	0		0	0	0	0	0
PF3D7_0629100	NAPRT	nicotinate phosphoribosyltransferase%2C putative	36	48	82	42	1		84.3354	87.9333	118.41	139.944	81.8398
PF3D7_0629200		DnaJ protein%2C putative	131	229	233	36	1		306.887	419.515	336.457	119.952	81.8398
PF3D7_0629300	PL	phosphatidylcholine-sterol acyltransferase%2C putative	27	70	25	1	17		63.2516	128.236	36.1005	3.33201	1391.28
PF3D7_0629400	PABP3	polyadenylate-binding protein 3%2C putative	46	32	59	38	0		107.762	58.6222	85.1972	126.616	0
PF3D7_0629500	AAT1	amino acid transporter AAT1	182	143	178	11	1		426.362	261.968	257.036	36.6521	81.8398
PF3D7_0629600		ribosomal RNA-processing protein 7%2C putative	51	18	50	8	0		119.475	32.975	72.201	26.6561	0
PF3D7_0629700	SET1	SET domain protein%2C putative	57	241	143	16	10		133.531	441.499	206.495	53.3122	818.398
PF3D7_0629800		cullin-2%2C putative	35	100	82	14	6		81.9928	183.194	118.41	46.6482	491.039
PF3D7_0629900		CRAL/TRIO domain-containing protein%2C putative	72	43	138	148	2		168.671	78.7736	199.275	493.138	163.68
PF3D7_0630000		CPW-WPC family protein	5	0	0	291	0		11.7133	0	0	969.615	0
PF3D7_0630100		alpha/beta hydrolase%2C putative	7	8	9	3	2		16.3986	14.6556	12.9962	9.99603	163.68
PF3D7_0630200	PSOP6	secreted ookinete protein%2C putative	2	0	4	996	0		4.6853	0	5.77608	3318.68	0
PF3D7_0630300		DNA polymerase epsilon catalytic subunit A%2C putative	31	143	72	39	0		72.6222	261.968	103.969	129.948	0
PF3D7_0630400		conserved Plasmodium protein%2C unknown function	51	132	116	71	8		119.475	241.817	167.506	236.573	654.718
PF3D7_0630500	YTM1	ribosome biogenesis protein YTM1%2C putative	39	17	37	21	1		91.3634	31.1431	53.4288	69.9722	81.8398
PF3D7_0630600		deubiquitinating enzyme MINDY%2C putative	90	54	191	72	7		210.839	98.925	275.808	239.905	572.878
PF3D7_0630700		bifunctional methylenetetrahydrofolate dehydrogenase/cyclohydrolase%2C putative	8	10	14	11	0		18.7412	18.3194	20.2163	36.6521	0
PF3D7_0630800		TPH domain-containing protein%2C putative	18	3	26	30	1		42.1677	5.49583	37.5445	99.9603	81.8398
PF3D7_0630900	HAS1	ATP-dependent RNA helicase HAS1	38	11	36	10	0		89.0207	20.1514	51.9847	33.3201	0
PF3D7_0631000		tetratricopeptide repeat protein%2C putative	34	4	69	184	0		79.6501	7.32778	99.6374	613.09	0
PF3D7_0631100		MEC domain-containing protein	3	5	4	9	0		7.02795	9.15972	5.77608	29.9881	0
PF3D7_0631300	EPF1	exported protein family 1	0	0	0	0	0		0	0	0	0	0
PF3D7_0631400	MC-2TM	Pfmc-2TM Maurer's cleft two transmembrane protein	0	0	0	0	0		0	0	0	0	0
PF3D7_0631500	EPF3	Plasmodium exported protein (hyp4)%2C unknown function	0	0	0	0	0		0	0	0	0	0
PF3D7_0631600	EPF4	Plasmodium exported protein (hyp5)%2C unknown function	0	0	0	0	0		0	0	0	0	0
PF3D7_0631800	RIF	PIR protein	0	0	0	0	0		0	0	0	0	0
PF3D7_0631900		PIR protein	1	0	0	0	0		2.34265	0	0	0	0
PF3D7_0632000	RIF	PIR protein	0	0	0	0	0		0	0	0	0	0
PF3D7_0632100	RIF	PIR protein	0	0	0	0	0		0	0	0	0	0
PF3D7_0632200	RIF	PIR protein	0	0	1	0	0		0	0	1.44402	0	0
PF3D7_0632300	RIF	PIR protein	0	0	0	0	0		0	0	0	0	0
PF3D7_0632400	RIF	PIR protein	3	2	1	0	0		7.02795	3.66389	1.44402	0	0
PF3D7_0632500	VAR	erythrocyte membrane protein 1%2C PfEMP1	0	2	4	0	0		0	3.66389	5.77608	0	0
PF3D7_0632700	RIF	PIR protein	4	2	2	1	0		9.3706	3.66389	2.88804	3.33201	0
PF3D7_0632800	VAR	erythrocyte membrane protein 1%2C PfEMP1	11	15	4	0	0		25.7692	27.4792	5.77608	0	0
PF3D7_0700100	VAR	erythrocyte membrane protein 1%2C PfEMP1	4	2	4	1	1		9.3706	3.66389	5.77608	3.33201	81.8398
PF3D7_0700200	RIF	PIR protein	1	2	0	0	0		2.34265	3.66389	0	0	0
PF3D7_0700300	RIF	PIR protein	0	0	0	0	0		0	0	0	0	0
PF3D7_0700400		stevor	1	0	2	0	0		2.34265	0	2.88804	0	0
PF3D7_0700500	RIF	PIR protein	0	0	0	0	0		0	0	0	0	0
PF3D7_0700800	MC-2TM	Pfmc-2TM Maurer's cleft two transmembrane protein	3	2	0	0	0		7.02795	3.66389	0	0	0
PF3D7_0701100	RIF	PIR protein	2	0	1	0	0		4.6853	0	1.44402	0	0
PF3D7_0701500	EPF3	Plasmodium exported protein (hyp4)%2C unknown function	0	0	0	0	0		0	0	0	0	0
PF3D7_0701600	MC-2TM	Pfmc-2TM Maurer's cleft two transmembrane protein	68	26	63	2	0		159.3	47.6306	90.9733	6.66402	0
PF3D7_0701700	EPF1	exported protein family 1	0	0	0	0	0		0	0	0	0	0
PF3D7_0701800	RIF	PIR protein	0	1	1	0	0		0	1.83194	1.44402	0	0
PF3D7_0701900		Plasmodium exported protein%2C unknown function	74	21	56	1	0		173.356	38.4708	80.8651	3.33201	0
PF3D7_0702000		Plasmodium exported protein (hyp12)%2C unknown function	120	21	92	0	0		281.118	38.4708	132.85	0	0
PF3D7_0702200	LPL20	lysophospholipase LPL20	14	8	13	11	0		32.7971	14.6556	18.7723	36.6521	0
PF3D7_0702300	STARP	sporozoite threonine and asparagine-rich protein	52	2	12	1	0		121.818	3.66389	17.3282	3.33201	0
PF3D7_0702400	SEMP1	small exported membrane protein 1	605	145	378	27	2		1417.3	265.632	545.84	89.9643	163.68
PF3D7_0702500		Plasmodium exported protein%2C unknown function	230	65	102	1	0		538.81	119.076	147.29	3.33201	0
PF3D7_0702600		chitinase%2C fragment	0	0	0	0	0		0	0	0	0	0
PF3D7_0702900		centrin%2C putative	59	76	94	150	0		138.216	139.228	135.738	499.802	0
PF3D7_0703000		conserved Plasmodium protein%2C unknown function	5	9	17	2	0		11.7133	16.4875	24.5483	6.66402	0
PF3D7_0703100	CIA2	cytosolic iron-sulfur assembly component 2%2C putative	21	22	25	49	0		49.1957	40.3028	36.1005	163.269	0
PF3D7_0703200		conserved Plasmodium protein%2C unknown function	62	153	195	38	1		145.244	280.288	281.584	126.616	81.8398
PF3D7_0703300		conserved Plasmodium protein%2C unknown function	22	8	37	33	0		51.5383	14.6556	53.4288	109.956	0
PF3D7_0703400		conserved Plasmodium protein%2C unknown function	25	10	15	14	0		58.5663	18.3194	21.6603	46.6482	0
PF3D7_0703500		erythrocyte membrane-associated antigen	177	231	269	65	11		414.649	423.179	388.441	216.581	900.237
PF3D7_0703600		conserved protein%2C unknown function	97	196	302	47	1		227.237	359.061	436.094	156.605	81.8398
PF3D7_0703700		conserved protein%2C unknown function	3	1	7	9	0		7.02795	1.83194	10.1081	29.9881	0
PF3D7_0703800		conserved Plasmodium protein%2C unknown function	3	0	2	7	1		7.02795	0	2.88804	23.3241	81.8398
PF3D7_0703900		conserved Plasmodium membrane protein%2C unknown function	46	53	55	33	0		107.762	97.0931	79.4211	109.956	0
PF3D7_0704000		conserved Plasmodium membrane protein%2C unknown function	30	70	51	11	2		70.2795	128.236	73.645	36.6521	163.68
PF3D7_0704100	BTP2	basal complex transmembrane protein 2	115	951	329	64	2		269.405	1742.18	475.083	213.249	163.68
PF3D7_0704200	NSUN1	RNA cytosine C(5)-methyltransferase%2C putative	12	9	22	1	0		28.1118	16.4875	31.7684	3.33201	0
PF3D7_0704300	BLEB	basolateral expansion boundary protein BLEB	83	362	247	1	0		194.44	663.164	356.673	3.33201	0
PF3D7_0704400		phosphoinositide-binding protein%2C putative	53	203	170	122	0		124.16	371.885	245.483	406.505	0
PF3D7_0704500		serine/threonine protein kinase%2C putative	71	242	272	10	0		166.328	443.331	392.774	33.3201	0
PF3D7_0704600	UT	HECT-type E3 ubiquitin ligase UT	163	357	240	46	17		381.852	654.004	346.565	153.273	1391.28
PF3D7_0704700	PPAT	phosphopantetheine adenylyltransferase%2C putative	32	122	84	11	0		74.9648	223.497	121.298	36.6521	0
PF3D7_0704800	PPM12	protein phosphatase PPM12%2C putative	31	16	59	9	0		72.6222	29.3111	85.1972	29.9881	0
PF3D7_0704900	RF2	peptide chain release factor 2	1	1	1	3	0		2.34265	1.83194	1.44402	9.99603	0
PF3D7_0705000		mRNA cap guanine-N7 methyltransferase%2C putative	52	38	61	14	0		121.818	69.6139	88.0852	46.6482	0
PF3D7_0705100		conserved Plasmodium protein%2C unknown function	36	78	107	22	1		84.3354	142.892	154.51	73.3043	81.8398
PF3D7_0705200		conserved Plasmodium protein%2C unknown function	11	11	15	3	1		25.7692	20.1514	21.6603	9.99603	81.8398
PF3D7_0705300	ORC2	origin recognition complex subunit 2	52	27	113	25	0		121.818	49.4625	163.174	83.3003	0
PF3D7_0705400	MCM7	DNA replication licensing factor MCM7	115	278	365	246	8		269.405	509.281	527.067	819.675	654.718
PF3D7_0705500		inositol-phosphate phosphatase%2C putative	113	40	226	19	7		264.719	73.2778	326.349	63.3082	572.878
PF3D7_0705600		RNA helicase%2C putative	7	2	13	1	0		16.3986	3.66389	18.7723	3.33201	0
PF3D7_0705700		40S ribosomal protein S29%2C putative	789	458	1091	411	14		1848.35	839.031	1575.43	1369.46	1145.76
PF3D7_0705800	CRISP	cysteine-rich secretory protein	1	0	1	26	0		2.34265	0	1.44402	86.6323	0
PF3D7_0705900		ATP synthase subunit C%2C putative	171	208	333	507	0		400.593	381.045	480.859	1689.33	0
PF3D7_0706000		importin-7%2C putative	139	365	295	87	0		325.628	668.66	425.986	289.885	0
PF3D7_0706100		EF hand domain-containing protein%2C putative	24	41	80	2	1		56.2236	75.1097	115.522	6.66402	81.8398
PF3D7_0706200		conserved protein%2C unknown function	19	22	37	24	0		44.5104	40.3028	53.4288	79.9683	0
PF3D7_0706300	AKIT11	apicomplexan kinetochore protein 11%2C putative	152	108	141	6	1		356.083	197.85	203.607	19.9921	81.8398
PF3D7_0706400	RPL37	60S ribosomal protein L37	339	56	492	69	6		794.158	102.589	710.458	229.909	491.039
PF3D7_0706500		conserved Plasmodium protein%2C unknown function	52	10	73	14	3		121.818	18.3194	105.413	46.6482	245.519
PF3D7_0706600		conserved Plasmodium protein%2C unknown function	2	4	7	8	0		4.6853	7.32778	10.1081	26.6561	0
PF3D7_0706700	MSH2-2	DNA mismatch repair protein MSH2%2C putative	1	1	0	19	0		2.34265	1.83194	0	63.3082	0
PF3D7_0707200		conserved Plasmodium protein%2C unknown function	34	22	98	3	0		79.6501	40.3028	141.514	9.99603	0
PF3D7_0707300	RAMA	rhoptry-associated membrane antigen	942	1750	1815	13	0		2206.78	3205.9	2620.9	43.3162	0
PF3D7_0707400	ATAD3A	ATPase family AAA domain-containing protein 3A%2C putative	46	38	50	43	1		107.762	69.6139	72.201	143.277	81.8398
PF3D7_0707500		conserved Plasmodium protein%2C unknown function	131	46	111	4	0		306.887	84.2695	160.286	13.328	0
PF3D7_0707600	MED10	mediator of RNA polymerase II transcription subunit 10%2C putative	62	26	74	130	0		145.244	47.6306	106.858	433.162	0
PF3D7_0707700		E3 ubiquitin-protein ligase%2C putative	26	10	54	10	1		60.9089	18.3194	77.9771	33.3201	81.8398
PF3D7_0707800		RAP protein%2C putative	119	115	170	29	4		278.775	210.674	245.483	96.6283	327.359
PF3D7_0707900		ribosomal protein S8e%2C putative	69	46	85	85	2		161.643	84.2695	122.742	283.221	163.68
PF3D7_0708000		cytoskeleton associated protein%2C putative	17	26	27	124	1		39.8251	47.6306	38.9886	413.169	81.8398
PF3D7_0708100	RPB10	DNA-directed RNA polymerases I%2C II%2C and III subunit RPABC5%2C putative	63	43	106	169	0		147.587	78.7736	153.066	563.11	0
PF3D7_0708200		conserved Plasmodium protein%2C unknown function	1	0	2	10	0		2.34265	0	2.88804	33.3201	0
PF3D7_0708300	BUD32	EKC/KEOPS complex subunit BUD32	16	10	23	15	0		37.4824	18.3194	33.2125	49.9802	0
PF3D7_0708400	HSP90	heat shock protein 90	4674	1646	6507	643	129		10949.5	3015.38	9396.24	2142.48	10557.3
PF3D7_0708500		heat shock protein 86 family protein	19	26	41	28	3		44.5104	47.6306	59.2048	93.2963	245.519
PF3D7_0708600	IMC1d	inner membrane complex protein 1d%2C putative	0	0	0	1	0		0	0	0	3.33201	0
PF3D7_0708700	COX4	Cg8 protein	89	136	185	182	0		208.496	249.144	267.144	606.426	0
PF3D7_0708800	HSP110c	heat shock protein 110	181	244	288	62	2		424.02	446.995	415.878	206.585	163.68
PF3D7_0708900	SCO1	Cg3 protein	14	2	23	10	0		32.7971	3.66389	33.2125	33.3201	0
PF3D7_0709000	CRT	chloroquine resistance transporter	74	14	63	8	0		173.356	25.6472	90.9733	26.6561	0
PF3D7_0709100		Cg1 protein	50	288	115	27	0		117.133	527.6	166.062	89.9643	0
PF3D7_0709200	GLP3	Cg6 protein	9	13	21	25	2		21.0839	23.8153	30.3244	83.3003	163.68
PF3D7_0709300	MED14	Cg2 protein	13	38	39	7	0		30.4545	69.6139	56.3168	23.3241	0
PF3D7_0709400		Cg7 protein	15	55	60	11	0		35.1398	100.757	86.6412	36.6521	0
PF3D7_0709500		nucleic acid-binding protein%2C putative	42	69	82	55	0		98.3913	126.404	118.41	183.261	0
PF3D7_0709600	POP1	ribonucleases P/MRP protein subunit POP1%2C putative	20	16	18	5	0		46.853	29.3111	25.9924	16.6601	0
PF3D7_0709700	PARE	monoglyceride lipase	62	64	219	317	0		145.244	117.244	316.24	1056.25	0
PF3D7_0709800		protein BRAWNIN%2C putative	42	43	108	85	0		98.3913	78.7736	155.954	283.221	0
PF3D7_0709900		hydrolase%2C putative	7	16	12	8	3		16.3986	29.3111	17.3282	26.6561	245.519
PF3D7_0710000		conserved Plasmodium protein%2C unknown function	21	184	84	13	2		49.1957	337.078	121.298	43.3162	163.68
PF3D7_0710100		conserved protein%2C unknown function	26	74	68	57	0		60.9089	135.564	98.1934	189.925	0
PF3D7_0710200		conserved Plasmodium protein%2C unknown function	98	217	210	70	4		229.58	397.532	303.244	233.241	327.359
PF3D7_0710300		conserved protein%2C unknown function	20	36	48	6	0		46.853	65.95	69.313	19.9921	0
PF3D7_0710400	RAD14	DNA repair protein RAD14%2C putative	16	17	27	18	0		37.4824	31.1431	38.9886	59.9762	0
PF3D7_0710500		conserved protein%2C unknown function	25	33	52	45	0		58.5663	60.4542	75.0891	149.941	0
PF3D7_0710600	RPL34	60S ribosomal protein L34	293	42	538	73	2		686.396	76.9417	776.883	243.237	163.68
PF3D7_0710700		conserved Plasmodium protein%2C unknown function	41	23	58	26	5		96.0487	42.1347	83.7532	86.6323	409.199
PF3D7_0710800	USE1	protein transport protein USE1%2C putative	14	22	50	15	0		32.7971	40.3028	72.201	49.9802	0
PF3D7_0710900	RPL1	50S ribosomal protein L1%2C mitochondrial%2C putative	8	14	25	29	0		18.7412	25.6472	36.1005	96.6283	0
PF3D7_0711000	CDC48	AAA family ATPase%2C CDC48 subfamily	20	8	37	4	0		46.853	14.6556	53.4288	13.328	0
PF3D7_0711100		conserved protein%2C unknown function	57	31	120	18	0		133.531	56.7903	173.282	59.9762	0
PF3D7_0711200		conserved Plasmodium protein%2C unknown function	14	33	26	15	0		32.7971	60.4542	37.5445	49.9802	0
PF3D7_0711300		conserved Plasmodium protein%2C unknown function	46	46	55	46	4		107.762	84.2695	79.4211	153.273	327.359
PF3D7_0711400	SAP18	histone deacetylase complex subunit SAP18%2C putative	25	33	49	12	0		58.5663	60.4542	70.757	39.9841	0
PF3D7_0711500		regulator of chromosome condensation%2C putative	55	115	108	34	3		128.846	210.674	155.954	113.288	245.519
PF3D7_0711700	VAR	erythrocyte membrane protein 1%2C PfEMP1	0	1	1	1	0		0	1.83194	1.44402	3.33201	0
PF3D7_0712000	VAR	erythrocyte membrane protein 1%2C PfEMP1	0	1	4	1	0		0	1.83194	5.77608	3.33201	0
PF3D7_0712300	VAR	erythrocyte membrane protein 1%2C PfEMP1	0	0	0	0	1		0	0	0	0	81.8398
PF3D7_0712400	VAR	erythrocyte membrane protein 1%2C PfEMP1	10	18	20	14	0		23.4265	32.975	28.8804	46.6482	0
PF3D7_0712600	VAR	erythrocyte membrane protein 1%2C PfEMP1	1	2	0	0	0		2.34265	3.66389	0	0	0
PF3D7_0712800	VAR	erythrocyte membrane protein 1%2C PfEMP1	12	29	12	2	0		28.1118	53.1264	17.3282	6.66402	0
PF3D7_0712900	VAR	erythrocyte membrane protein 1%2C PfEMP1	0	1	2	0	0		0	1.83194	2.88804	0	0
PF3D7_0713000	RIF	PIR protein	0	0	0	0	0		0	0	0	0	0
PF3D7_0713100	MC-2TM	Pfmc-2TM Maurer's cleft two transmembrane protein	6	8	24	0	0		14.0559	14.6556	34.6565	0	0
PF3D7_0713200	EPF1	exported protein family 1	2	1	0	0	0		4.6853	1.83194	0	0	0
PF3D7_0713400	SR25	serpentine receptor SR25	44	58	70	9	1		103.077	106.253	101.081	29.9881	81.8398
PF3D7_0713500		conserved Plasmodium protein%2C unknown function	70	212	141	42	2		163.986	388.372	203.607	139.944	163.68
PF3D7_0713600		ribosomal protein S5%2C mitochondrial%2C putative	19	29	27	4	0		44.5104	53.1264	38.9886	13.328	0
PF3D7_0713700		conserved Plasmodium protein%2C unknown function	79	239	172	65	4		185.069	437.835	248.372	216.581	327.359
PF3D7_0713800	NELFA	negative elongation factor A%2C putative	94	38	122	11	0		220.209	69.6139	176.17	36.6521	0
PF3D7_0713900		conserved Plasmodium protein%2C unknown function	84	135	134	4	0		196.783	247.313	193.499	13.328	0
PF3D7_0714000	H2B.Z	histone H2B variant	1971	2817	4637	155	14		4617.36	5160.59	6695.92	516.462	1145.76
PF3D7_0714100		MAATS1 domain-containing protein%2C putative	0	0	0	0	0		0	0	0	0	0
PF3D7_0714200		conserved Plasmodium protein%2C unknown function	54	27	97	7	2		126.503	49.4625	140.07	23.3241	163.68
PF3D7_0714300	DHHC4	palmitoyltransferase DHHC4%2C putative	32	91	53	45	0		74.9648	166.707	76.5331	149.941	0
PF3D7_0714400		calmodulin%2C putative	16	8	20	50	0		37.4824	14.6556	28.8804	166.601	0
PF3D7_0714500		transcription elongation factor s-II%2C putative	58	62	111	27	2		135.874	113.581	160.286	89.9643	163.68
PF3D7_0714600		conserved protein%2C unknown function	53	62	107	18	1		124.16	113.581	154.51	59.9762	81.8398
PF3D7_0715000	PNPase	4-nitrophenylphosphatase	34	14	91	2	0		79.6501	25.6472	131.406	6.66402	0
PF3D7_0715100	MYCBP	C-Myc-binding protein%2C putative	4	1	0	29	0		9.3706	1.83194	0	96.6283	0
PF3D7_0715200		conserved Plasmodium protein%2C unknown function	86	202	180	245	0		201.468	370.053	259.924	816.343	0
PF3D7_0715300		calcium/calmodulin-dependent protein kinase%2C putative	40	74	129	43	0		93.706	135.564	186.279	143.277	0
PF3D7_0715400	PSOP20	secreted ookinete protein%2C putative	21	16	27	853	0		49.1957	29.3111	38.9886	2842.21	0
PF3D7_0715500		ATP synthase subunit epsilon%2C mitochondrial%2C putative	30	43	57	70	0		70.2795	78.7736	82.3092	233.241	0
PF3D7_0715600		GTP-binding translation elongation factor tu family protein%2C putative	34	73	88	21	0		79.6501	133.732	127.074	69.9722	0
PF3D7_0715700		conserved protein%2C unknown function	23	14	59	95	1		53.881	25.6472	85.1972	316.541	81.8398
PF3D7_0715800	DMT1	drug/metabolite transporter DMT1%2C putative	40	194	132	111	1		93.706	355.397	190.611	369.853	81.8398
PF3D7_0715900	CDF	zinc transporter%2C putative	42	235	121	6	1		98.3913	430.507	174.726	19.9921	81.8398
PF3D7_0716000		RNA-binding protein%2C putative	13	19	34	12	0		30.4545	34.8069	49.0967	39.9841	0
PF3D7_0716100	SDA1	protein SDA1%2C putative	38	12	21	9	0		89.0207	21.9833	30.3244	29.9881	0
PF3D7_0716200		PDCD2 domain-containing protein%2C putative	33	0	22	40	0		77.3075	0	31.7684	133.28	0
PF3D7_0716300		conserved protein%2C unknown function	314	622	910	77	3		735.592	1139.47	1314.06	256.565	245.519
PF3D7_0716400		transcription initiation factor IIA subunit 1%2C putative	73	409	226	75	0		171.013	749.265	326.349	249.901	0
PF3D7_0716500		conserved Plasmodium protein%2C unknown function	24	26	38	21	0		56.2236	47.6306	54.8728	69.9722	0
PF3D7_0716600	SufS	cysteine desulfurase	5	8	9	6	1		11.7133	14.6556	12.9962	19.9921	81.8398
PF3D7_0716700		conserved Plasmodium protein%2C unknown function	2	1	1	3	0		4.6853	1.83194	1.44402	9.99603	0
PF3D7_0716800	EIF3I	eukaryotic translation initiation factor 3 subunit I%2C putative	69	6	79	22	0		161.643	10.9917	114.078	73.3043	0
PF3D7_0716900	DMT2	drug/metabolite transporter DMT2	35	35	52	36	0		81.9928	64.1181	75.0891	119.952	0
PF3D7_0717000		conserved Plasmodium membrane protein%2C unknown function	101	173	159	59	0		236.608	316.926	229.599	196.589	0
PF3D7_0717100		CRAL/TRIO domain-containing protein%2C putative	26	26	80	15	4		60.9089	47.6306	115.522	49.9802	327.359
PF3D7_0717200		conserved Plasmodium protein%2C unknown function	115	290	239	47	4		269.405	531.264	345.121	156.605	327.359
PF3D7_0717300		transcription initiation factor IIE subunit alpha%2C putative	49	23	44	31	2		114.79	42.1347	63.5369	103.292	163.68
PF3D7_0717400		queuine tRNA-ribosyltransferase%2C putative	32	23	30	3	1		74.9648	42.1347	43.3206	9.99603	81.8398
PF3D7_0717500	CDPK4	calcium-dependent protein kinase 4	236	200	297	204	16		552.865	366.389	428.874	679.73	1309.44
PF3D7_0717600	IMC32	inner membrane complex protein%2C putative	73	220	205	163	7		171.013	403.028	296.024	543.118	572.878
PF3D7_0717700		serine--tRNA ligase%2C putative	168	148	300	89	0		393.565	271.128	433.206	296.549	0
PF3D7_0717800		conserved Plasmodium protein%2C unknown function	2	1	6	7	0		4.6853	1.83194	8.66412	23.3241	0
PF3D7_0717900		thioredoxin-like protein	20	6	25	20	1		46.853	10.9917	36.1005	66.6402	81.8398
PF3D7_0718000		dynein heavy chain%2C putative	6	6	3	9	0		14.0559	10.9917	4.33206	29.9881	0
PF3D7_0718100	EST	exported serine/threonine protein kinase	32	75	57	33	0		74.9648	137.396	82.3092	109.956	0
PF3D7_0718300	CRMP2	cysteine repeat modular protein 2	1	1	1	1	1		2.34265	1.83194	1.44402	3.33201	81.8398
PF3D7_0718400		ribosomal protein S8%2C mitochondrial%2C putative	95	52	112	8	19		222.552	95.2611	161.73	26.6561	1554.96
PF3D7_0718500		prefoldin subunit 3%2C putative	133	92	174	54	0		311.572	168.539	251.26	179.929	0
PF3D7_0718600		conserved Plasmodium protein%2C unknown function	35	6	36	0	0		81.9928	10.9917	51.9847	0	0
PF3D7_0718700		conserved Plasmodium membrane protein%2C unknown function	12	17	20	11	0		28.1118	31.1431	28.8804	36.6521	0
PF3D7_0718800		conserved protein%2C unknown function	2	0	0	7	0		4.6853	0	0	23.3241	0
PF3D7_0718900		conserved Plasmodium protein%2C unknown function	0	0	1	0	0		0	0	1.44402	0	0
PF3D7_0719000		translation machinery-associated protein%2C putative	30	22	39	77	0		70.2795	40.3028	56.3168	256.565	0
PF3D7_0719100		ATP synthase F0 subunit a-like protein%2C putative	52	66	107	510	2		121.818	120.908	154.51	1699.33	163.68
PF3D7_0719200	NEK4	NIMA related kinase 4	7	1	8	358	1		16.3986	1.83194	11.5522	1192.86	81.8398
PF3D7_0719300	ARP6	actin-related protein ARP6	38	40	61	31	1		89.0207	73.2778	88.0852	103.292	81.8398
PF3D7_0719400		conserved Plasmodium protein%2C unknown function	61	25	100	36	6		142.902	45.7986	144.402	119.952	491.039
PF3D7_0719500	CDC50A	cell division control protein CDC50A	47	52	105	50	1		110.105	95.2611	151.622	166.601	81.8398
PF3D7_0719600		60S ribosomal protein L11a%2C putative	378	67	641	70	3		885.522	122.74	925.617	233.241	245.519
PF3D7_0719700	RPS10	40S ribosomal protein S10%2C putative	603	164	785	93	5		1412.62	300.439	1133.56	309.877	409.199
PF3D7_0719800		conserved protein%2C unknown function	26	58	94	25	0		60.9089	106.253	135.738	83.3003	0
PF3D7_0719900		conserved Plasmodium membrane protein%2C unknown function	2	13	29	9	0		4.6853	23.8153	41.8766	29.9881	0
PF3D7_0720000	CSL4	exosome complex component CSL4%2C putative	64	110	164	67	1		149.93	201.514	236.819	223.245	81.8398
PF3D7_0720100	ESF2	pre-rRNA-processing protein ESF2%2C putative	26	11	35	15	2		60.9089	20.1514	50.5407	49.9802	163.68
PF3D7_0720200		conserved protein%2C unknown function	43	18	78	41	1		100.734	32.975	112.634	136.612	81.8398
PF3D7_0720300		conserved Plasmodium protein%2C unknown function	0	0	0	0	0		0	0	0	0	0
PF3D7_0720400	AIF	apoptosis-inducing factor%2C putative	29	58	45	2	0		67.9369	106.253	64.9809	6.66402	0
PF3D7_0720500		conserved Plasmodium protein%2C unknown function	48	94	92	83	0		112.447	172.203	132.85	276.557	0
PF3D7_0720600		conserved protein%2C unknown function	47	15	105	25	0		110.105	27.4792	151.622	83.3003	0
PF3D7_0720700	PX1	phosphoinositide-binding protein PX1	113	138	134	12	4		264.719	252.808	193.499	39.9841	327.359
PF3D7_0720800		Ham1-like protein%2C putative	32	21	52	40	0		74.9648	38.4708	75.0891	133.28	0
PF3D7_0720900		tetratricopeptide repeat protein%2C putative	37	79	95	56	0		86.6781	144.724	137.182	186.593	0
PF3D7_0721000		conserved Plasmodium membrane protein%2C unknown function	46	154	147	39	4		107.762	282.119	212.271	129.948	327.359
PF3D7_0721100		conserved protein%2C unknown function	301	433	706	74	5		705.138	793.232	1019.48	246.569	409.199
PF3D7_0721200		conserved Plasmodium protein%2C unknown function	26	44	36	7	0		60.9089	80.6056	51.9847	23.3241	0
PF3D7_0721300	DDX31	ATP-dependent DNA helicase DDX31	31	17	36	11	1		72.6222	31.1431	51.9847	36.6521	81.8398
PF3D7_0721400		rhoptry protein%2C putative	52	105	144	62	2		121.818	192.354	207.939	206.585	163.68
PF3D7_0721500		conserved Plasmodium membrane protein%2C unknown function	24	53	57	40	0		56.2236	97.0931	82.3092	133.28	0
PF3D7_0721600		40S ribosomal protein S5%2C putative	672	448	1048	212	3		1574.26	820.711	1513.33	706.386	245.519
PF3D7_0721700	PSOP1	secreted ookinete protein%2C putative	15	24	9	184	0		35.1398	43.9667	12.9962	613.09	0
PF3D7_0721800		conserved Plasmodium protein%2C unknown function	119	170	284	62	0		278.775	311.431	410.102	206.585	0
PF3D7_0721900		V-type ATPase V0 subunit e%2C putative	157	152	272	191	13		367.796	278.456	392.774	636.414	1063.92
PF3D7_0722000		conserved Plasmodium protein%2C unknown function	48	35	82	164	6		112.447	64.1181	118.41	546.45	491.039
PF3D7_0722100	PELO	protein pelota homolog%2C putative	35	20	49	11	0		81.9928	36.6389	70.757	36.6521	0
PF3D7_0722200	RALP1	rhoptry-associated leucine zipper-like protein 1	472	698	933	7	0		1105.73	1278.7	1347.27	23.3241	0
PF3D7_0722300		ubiquitin carboxyl-terminal hydrolase%2C putative	26	30	39	10	5		60.9089	54.9583	56.3168	33.3201	409.199
PF3D7_0722400	OLA1	Obg-like ATPase 1%2C putative	123	94	204	4	2		288.146	172.203	294.58	13.328	163.68
PF3D7_0722500	CWC15	pre-mRNA-splicing factor CWC15%2C putative	49	20	88	61	0		114.79	36.6389	127.074	203.253	0
PF3D7_0722600	UTP7	U3 small nucleolar RNA-associated protein 7%2C putative	53	21	58	29	2		124.16	38.4708	83.7532	96.6283	163.68
PF3D7_0722700	C3AP1	cytochrome b-c1 complex subunit 11%2C putative	154	109	273	118	3		360.768	199.682	394.218	393.177	245.519
PF3D7_0722800		conserved protein%2C unknown function	1	0	1	87	0		2.34265	0	1.44402	289.885	0
PF3D7_0722900		conserved protein%2C unknown function	12	1	13	23	0		28.1118	1.83194	18.7723	76.6363	0
PF3D7_0723000		tRNAHis guanylyltransferase%2C putative	10	12	24	25	1		23.4265	21.9833	34.6565	83.3003	81.8398
PF3D7_0723100	CPH1	protein CPH1%2C putative	1	0	0	12	0		2.34265	0	0	39.9841	0
PF3D7_0723200		conserved Plasmodium protein%2C unknown function	0	1	1	20	0		0	1.83194	1.44402	66.6402	0
PF3D7_0723300		conserved protein%2C unknown function	50	87	89	120	41		117.133	159.379	128.518	399.841	3355.43
PF3D7_0723400		conserved Plasmodium protein%2C unknown function	81	38	75	11	8		189.755	69.6139	108.302	36.6521	654.718
PF3D7_0723500		dynactin subunit 5%2C putative	6	2	2	13	0		14.0559	3.66389	2.88804	43.3162	0
PF3D7_0723600		proteasome assembly chaperone 4%2C putative	32	19	29	30	0		74.9648	34.8069	41.8766	99.9603	0
PF3D7_0723700		metallo-hydrolase/oxidoreductase%2C putative	17	8	14	21	0		39.8251	14.6556	20.2163	69.9722	0
PF3D7_0723800	AKIT1	apicomplexan kinetochore protein 1%2C putative	99	340	310	31	0		231.922	622.861	447.646	103.292	0
PF3D7_0723900		RNA-binding protein%2C putative	51	92	100	16	1		119.475	168.539	144.402	53.3122	81.8398
PF3D7_0724000		Rab GTPase activator and protein kinase%2C putative	14	11	48	8	0		32.7971	20.1514	69.313	26.6561	0
PF3D7_0724100		conserved Plasmodium protein%2C unknown function	31	56	80	18	1		72.6222	102.589	115.522	59.9762	81.8398
PF3D7_0724200	TAP42	type 2A phosphatase-associated protein 42%2C putative	15	7	27	9	0		35.1398	12.8236	38.9886	29.9881	0
PF3D7_0724300	COQ3	3-demethylubiquinol 3-O-methyltransferase%2C putative	17	7	20	12	0		39.8251	12.8236	28.8804	39.9841	0
PF3D7_0724400	PAM18	mitochondrial import inner membrane translocase subunit TIM14%2C putative	7	16	19	13	0		16.3986	29.3111	27.4364	43.3162	0
PF3D7_0724500		conserved Plasmodium protein%2C unknown function	8	5	9	28	0		18.7412	9.15972	12.9962	93.2963	0
PF3D7_0724600		protein kinase%2C putative	50	158	115	20	0		117.133	289.447	166.062	66.6402	0
PF3D7_0724700	BDP6	bromodomain protein 6%2C putative	56	85	100	42	4		131.188	155.715	144.402	139.944	327.359
PF3D7_0724800		kelch domain-containing protein%2C putative	67	59	83	49	5		156.958	108.085	119.854	163.269	409.199
PF3D7_0724900		kinesin-20%2C putative	13	0	14	53	3		30.4545	0	20.2163	176.597	245.519
PF3D7_0725000		exonuclease I%2C putative	64	149	136	14	5		149.93	272.96	196.387	46.6482	409.199
PF3D7_0725100		conserved Plasmodium membrane protein%2C unknown function	58	107	119	21	2		135.874	196.018	171.838	69.9722	163.68
PF3D7_0725200		mago nashi protein homologue%2C putative	100	89	149	84	0		234.265	163.043	215.159	279.889	0
PF3D7_0725300		WD repeat-containing protein%2C putative	3	2	2	2	1		7.02795	3.66389	2.88804	6.66402	81.8398
PF3D7_0725400		conserved Plasmodium protein%2C unknown function	142	112	112	0	0		332.656	205.178	161.73	0	0
PF3D7_0726050		conserved Plasmodium protein%2C unknown function	0	0	0	0	0		0	0	0	0	0
PF3D7_0726100		Plasmodium exported protein%2C unknown function	36	3	24	7	1		84.3354	5.49583	34.6565	23.3241	81.8398
PF3D7_0726200	FIKK7.1	serine/threonine protein kinase%2C FIKK family	17	9	6	57	0		39.8251	16.4875	8.66412	189.925	0
PF3D7_0726300	PMS1	DNA mismatch repair protein PMS1%2C putative	15	30	45	26	0		35.1398	54.9583	64.9809	86.6323	0
PF3D7_0726400		conserved Plasmodium membrane protein%2C unknown function	64	468	151	38	3		149.93	857.35	218.047	126.616	245.519
PF3D7_0726500		ubiquitin carboxyl-terminal hydrolase%2C putative	135	288	236	53	5		316.258	527.6	340.789	176.597	409.199
PF3D7_0726600		conserved Plasmodium protein%2C unknown function	18	24	50	55	0		42.1677	43.9667	72.201	183.261	0
PF3D7_0726700		conserved Plasmodium protein%2C unknown function	28	45	61	92	0		65.5942	82.4375	88.0852	306.545	0
PF3D7_0726800	OST2	dolichyl-diphosphooligosaccharide--protein glycosyltransferase subunit OST2%2C putative	28	46	60	8	0		65.5942	84.2695	86.6412	26.6561	0
PF3D7_0726900	TIM50	mitochondrial import inner membrane translocase subunit TIM50%2C putative	40	29	51	11	0		93.706	53.1264	73.645	36.6521	0
PF3D7_0727000	VPS53	vacuolar protein sorting-associated protein 53%2C putative	37	77	70	31	1		86.6781	141.06	101.081	103.292	81.8398
PF3D7_0727100		conserved protein%2C unknown function	18	42	39	2	1		42.1677	76.9417	56.3168	6.66402	81.8398
PF3D7_0727200	NFS1	cysteine desulfurase IscS	29	16	24	111	20		67.9369	29.3111	34.6565	369.853	1636.8
PF3D7_0727300	DNMT	DNA (cytosine-5)-methyltransferase	23	9	25	12	0		53.881	16.4875	36.1005	39.9841	0
PF3D7_0727400		proteasome subunit alpha type-5%2C putative	149	115	443	15	0		349.055	210.674	639.701	49.9802	0
PF3D7_0727500		mTERF domain-containing protein%2C putative	36	60	84	7	0		84.3354	109.917	121.298	23.3241	0
PF3D7_0727600		conserved Plasmodium protein%2C unknown function	6	13	18	3	0		14.0559	23.8153	25.9924	9.99603	0
PF3D7_0727700		conserved Plasmodium protein%2C unknown function	19	23	40	6	0		44.5104	42.1347	57.7608	19.9921	0
PF3D7_0727800		cation transporting ATPase%2C putative	33	15	92	24	0		77.3075	27.4792	132.85	79.9683	0
PF3D7_0727900		conserved Plasmodium protein%2C unknown function	28	2	38	1	1		65.5942	3.66389	54.8728	3.33201	81.8398
PF3D7_0728000	eIF2alpha	eukaryotic translation initiation factor 2 subunit alpha	132	78	231	37	0		309.23	142.892	333.569	123.284	0
PF3D7_0728100		anaphase-promoting complex subunit 1%2C putative	14	149	61	13	4		32.7971	272.96	88.0852	43.3162	327.359
PF3D7_0728200	ALP3	actin-like protein%2C putative	2	5	6	8	0		4.6853	9.15972	8.66412	26.6561	0
PF3D7_0728300		conserved protein%2C unknown function	2	0	7	5	0		4.6853	0	10.1081	16.6601	0
PF3D7_0728400		SDH5 domain-containing protein%2C putative	23	22	42	104	0		53.881	40.3028	60.6489	346.529	0
PF3D7_0728500		EF hand domain-containing protein%2C putative	35	4	24	164	4		81.9928	7.32778	34.6565	546.45	327.359
PF3D7_0728600		RING zinc finger protein%2C putative	46	59	87	19	8		107.762	108.085	125.63	63.3082	654.718
PF3D7_0728700		alpha/beta hydrolase%2C putative	11	5	12	66	11		25.7692	9.15972	17.3282	219.913	900.237
PF3D7_0728800		conserved Plasmodium protein%2C unknown function	34	68	76	36	4		79.6501	124.572	109.746	119.952	327.359
PF3D7_0728900		RNA-binding protein%2C putative	31	5	69	70	0		72.6222	9.15972	99.6374	233.241	0
PF3D7_0729000	SRP9	signal recognition particle subunit SRP9	25	5	42	23	0		58.5663	9.15972	60.6489	76.6363	0
PF3D7_0729100	AKIT8	apicomplexan kinetochore protein 8%2C putative	48	109	93	15	0		112.447	199.682	134.294	49.9802	0
PF3D7_0729200	AOP	1-cys peroxiredoxin	12	20	35	36	0		28.1118	36.6389	50.5407	119.952	0
PF3D7_0729300	NMD3	60S ribosomal export protein NMD3%2C putative	40	15	28	11	3		93.706	27.4792	40.4326	36.6521	245.519
PF3D7_0729400		ribosome biogenesis protein BRX1%2C putative	46	38	52	52	4		107.762	69.6139	75.0891	173.265	327.359
PF3D7_0729500	MT-A70	N6-adenosine-methyltransferase MT-A70	64	26	57	27	7		149.93	47.6306	82.3092	89.9643	572.878
PF3D7_0729600	CMC1	COX assembly mitochondrial protein%2C putative	15	23	71	31	0		35.1398	42.1347	102.525	103.292	0
PF3D7_0729700		zinc finger protein%2C putative	28	32	49	48	0		65.5942	58.6222	70.757	159.937	0
PF3D7_0729800		dynein light chain%2C putative	25	11	40	8	0		58.5663	20.1514	57.7608	26.6561	0
PF3D7_0729900		dynein heavy chain%2C putative	5	7	16	25	4		11.7133	12.8236	23.1043	83.3003	327.359
PF3D7_0730000		conserved protein%2C unknown function	14	27	14	35	0		32.7971	49.4625	20.2163	116.62	0
PF3D7_0730100		tRNA pseudouridine synthase D%2C putative	10	11	7	19	0		23.4265	20.1514	10.1081	63.3082	0
PF3D7_0730200		AP-4 complex subunit beta%2C putative	10	4	31	9	0		23.4265	7.32778	44.7646	29.9881	0
PF3D7_0730300	ApiAP2	AP2 domain transcription factor AP2-L%2C putative	232	192	235	13	13		543.495	351.733	339.345	43.3162	1063.92
PF3D7_0730400	IMP2	IMP1-like protein%2C putative	116	141	96	87	1		271.747	258.304	138.626	289.885	81.8398
PF3D7_0730500		conserved Plasmodium protein%2C unknown function	82	152	139	13	0		192.097	278.456	200.719	43.3162	0
PF3D7_0730800		Plasmodium exported protein%2C unknown function	218	42	109	2	0		510.698	76.9417	157.398	6.66402	0
PF3D7_0730900	PTP4	EMP1-trafficking protein	89	26	38	4	0		208.496	47.6306	54.8728	13.328	0
PF3D7_0731100	PTP2	gametocyte exported protein 11	121	109	128	25	0		283.461	199.682	184.835	83.3003	0
PF3D7_0731200		Plasmodium exported protein%2C unknown function	66	38	56	0	0		154.615	69.6139	80.8651	0	0
PF3D7_0731300	PfG174	Plasmodium exported protein (PHISTb)%2C unknown function	21	2	9	0	0		49.1957	3.66389	12.9962	0	0
PF3D7_0731500	EBA175	erythrocyte binding antigen-175	911	759	841	2	0		2134.15	1390.45	1214.42	6.66402	0
PF3D7_0731600	ACS5	acyl-CoA synthetase	16	27	68	1	0		37.4824	49.4625	98.1934	3.33201	0
PF3D7_0731700		Plasmodium exported protein (hyp9)%2C unknown function	15	20	36	0	0		35.1398	36.6389	51.9847	0	0
PF3D7_0731800	GEXP08	gametocyte exported protein 8	40	11	37	119	0		93.706	20.1514	53.4288	396.509	0
PF3D7_0732000		PIR protein	1	1	1	0	0		2.34265	1.83194	1.44402	0	0
PF3D7_0732200	RIF	PIR protein	0	0	0	0	0		0	0	0	0	0
PF3D7_0732300	RIF	PIR protein	0	0	0	0	0		0	0	0	0	0
PF3D7_0732400	RIF	PIR protein	0	0	0	0	0		0	0	0	0	0
PF3D7_0732500	RIF	PIR protein	2	5	2	0	0		4.6853	9.15972	2.88804	0	0
PF3D7_0732600		Plasmodium exported protein%2C unknown function%2C fragment	0	0	0	0	0		0	0	0	0	0
PF3D7_0732700	RIF	PIR protein	0	0	1	0	0		0	0	1.44402	0	0
PF3D7_0732800		erythrocyte membrane protein 1 (PfEMP1)%2C exon 2	0	0	1	1	0		0	0	1.44402	3.33201	0
PF3D7_0732900	RIF	PIR protein	0	1	0	0	0		0	1.83194	0	0	0
PF3D7_0733000	VAR	erythrocyte membrane protein 1%2C PfEMP1	1	1	1	1	0		2.34265	1.83194	1.44402	3.33201	0
PF3D7_0800100	VAR	erythrocyte membrane protein 1%2C PfEMP1	6	3	10	3	1		14.0559	5.49583	14.4402	9.99603	81.8398
PF3D7_0800200	VAR	erythrocyte membrane protein 1%2C PfEMP1	7	4	4	5	0		16.3986	7.32778	5.77608	16.6601	0
PF3D7_0800300	VAR	erythrocyte membrane protein 1%2C PfEMP1	24	25	18	5	1		56.2236	45.7986	25.9924	16.6601	81.8398
PF3D7_0800400	RIF	PIR protein	4	0	1	0	1		9.3706	0	1.44402	0	81.8398
PF3D7_0800500	RIF	PIR protein	0	0	0	0	0		0	0	0	0	0
PF3D7_0800600		Plasmodium exported protein (PHISTa)%2C unknown function	1	0	0	1	0		2.34265	0	0	3.33201	0
PF3D7_0800700	SURF8.3	surface-associated interspersed protein 8.3 (SURFIN 8.3)	9	6	8	48	0		21.0839	10.9917	11.5522	159.937	0
PF3D7_0800800		Plasmodium exported protein (hyp7)%2C unknown function	44	30	44	1	0		103.077	54.9583	63.5369	3.33201	0
PF3D7_0801000		Plasmodium exported protein (PHISTc)	112	60	87	9	0		262.377	109.917	125.63	29.9881	0
PF3D7_0801300	WARP	von Willebrand factor A domain-related protein	0	0	0	0	0		0	0	0	0	0
PF3D7_0801400		conserved Plasmodium protein%2C unknown function	5	0	0	7	0		11.7133	0	0	23.3241	0
PF3D7_0801500	NOL10	nucleolar protein 10%2C putative	33	9	27	13	0		77.3075	16.4875	38.9886	43.3162	0
PF3D7_0801600		conserved protein%2C unknown function	27	29	54	37	1		63.2516	53.1264	77.9771	123.284	81.8398
PF3D7_0801700	SENP2	sentrin-specific protease 2%2C putative	27	35	44	8	0		63.2516	64.1181	63.5369	26.6561	0
PF3D7_0801800		mannose-6-phosphate isomerase%2C putative	164	212	240	27	3		384.195	388.372	346.565	89.9643	245.519
PF3D7_0801900	LSD2	lysine-specific histone demethylase%2C putative	13	21	21	23	3		30.4545	38.4708	30.3244	76.6363	245.519
PF3D7_0802000	GDH3	glutamate dehydrogenase%2C putative	191	289	345	14	4		447.446	529.432	498.187	46.6482	327.359
PF3D7_0802100	AP2-LT	AP2 domain transcription factor AP2-LT	49	23	168	6	1		114.79	42.1347	242.595	19.9921	81.8398
PF3D7_0802200	1-CysPxn	1-cys peroxiredoxin	140	226	359	11	0		327.971	414.02	518.403	36.6521	0
PF3D7_0802300	PWP2	periodic tryptophan protein 2%2C putative	18	25	40	26	2		42.1677	45.7986	57.7608	86.6323	163.68
PF3D7_0802400		cyclin-like protein%2C putative	17	16	16	8	0		39.8251	29.3111	23.1043	26.6561	0
PF3D7_0802500		inositol 5-phosphatase%2C putative	47	53	81	8	1		110.105	97.0931	116.966	26.6561	81.8398
PF3D7_0802600	ACbeta	adenylyl cyclase beta	95	211	216	4	1		222.552	386.54	311.908	13.328	81.8398
PF3D7_0802700		conserved Plasmodium protein%2C unknown function	9	5	16	28	0		21.0839	9.15972	23.1043	93.2963	0
PF3D7_0802800	CNA	serine/threonine protein phosphatase 2B catalytic subunit A	37	21	113	32	6		86.6781	38.4708	163.174	106.624	491.039
PF3D7_0802900		conserved Plasmodium protein%2C unknown function	33	31	33	162	1		77.3075	56.7903	47.6527	539.786	81.8398
PF3D7_0803000	CYP81	peptidyl-prolyl cis-trans isomerase	53	10	91	17	0		124.16	18.3194	131.406	56.6442	0
PF3D7_0803100	UTP14	U3 small nucleolar RNA-associated protein 14%2C putative	44	37	69	12	2		103.077	67.782	99.6374	39.9841	163.68
PF3D7_0803200		filament assembling protein%2C putative	90	213	261	40	0		210.839	390.204	376.889	133.28	0
PF3D7_0803300	MORG1	WD repeat domain-containing protein 83%2C putative	26	58	46	46	0		60.9089	106.253	66.4249	153.273	0
PF3D7_0803400	RAD54	DNA repair and recombination protein RAD54%2C putative	24	20	59	52	0		56.2236	36.6389	85.1972	173.265	0
PF3D7_0803500		AAA family ATPase%2C putative	61	34	79	3	0		142.902	62.2861	114.078	9.99603	0
PF3D7_0803600		GRAM domain-containing protein%2C putative	57	136	124	7	2		133.531	249.144	179.059	23.3241	163.68
PF3D7_0803700	g-tub	tubulin gamma chain	25	40	78	50	1		58.5663	73.2778	112.634	166.601	81.8398
PF3D7_0803800		proteasome subunit beta type-4	218	310	563	184	0		510.698	567.903	812.983	613.09	0
PF3D7_0804000		cactin homolog%2C putative	80	52	138	18	1		187.412	95.2611	199.275	59.9762	81.8398
PF3D7_0804300		zinc finger protein%2C putative	0	0	1	6	0		0	0	1.44402	19.9921	0
PF3D7_0804400	METAP1c	methionine aminopeptidase 1c%2C putative	28	94	89	19	0		65.5942	172.203	128.518	63.3082	0
PF3D7_0804500		conserved Plasmodium membrane protein%2C unknown function	90	98	200	29	0		210.839	179.531	288.804	96.6283	0
PF3D7_0804600		tRNA pseudouridine synthase%2C putative	27	16	37	14	0		63.2516	29.3111	53.4288	46.6482	0
PF3D7_0804700		conserved Plasmodium protein%2C unknown function	6	1	10	41	2		14.0559	1.83194	14.4402	136.612	163.68
PF3D7_0804800	CYP24	peptidyl-prolyl cis-trans isomerase	36	7	67	21	0		84.3354	12.8236	96.7494	69.9722	0
PF3D7_0804900		GTPase-activating protein%2C putative	140	178	216	39	1		327.971	326.086	311.908	129.948	81.8398
PF3D7_0805000		alpha/beta hydrolase%2C putative	39	48	74	21	0		91.3634	87.9333	106.858	69.9722	0
PF3D7_0805100		conserved protein%2C unknown function	18	6	13	114	0		42.1677	10.9917	18.7723	379.849	0
PF3D7_0805200	GAMER	IMC-associated apicomplexan protein%2C putative	415	185	374	73	301		972.2	338.91	540.064	243.237	24633.8
PF3D7_0805300		zinc finger protein%2C putative	104	10	128	84	0		243.636	18.3194	184.835	279.889	0
PF3D7_0805400		N-acetyltransferase%2C GNAT family%2C putative	35	24	59	99	0		81.9928	43.9667	85.1972	329.869	0
PF3D7_0805500		conserved Plasmodium protein%2C unknown function	53	90	74	11	0		124.16	164.875	106.858	36.6521	0
PF3D7_0805600	PAP2	phosphatidic acid phosphatase 2	147	80	193	8	3		344.37	146.556	278.696	26.6561	245.519
PF3D7_0805700	FIKK8	serine/threonine protein kinase%2C FIKK family	125	394	311	18	5		292.831	721.786	449.09	59.9762	409.199
PF3D7_0805800		conserved Plasmodium protein%2C unknown function	0	0	0	4	0		0	0	0	13.328	0
PF3D7_0805900		conserved protein%2C unknown function	1	0	1	0	0		2.34265	0	1.44402	0	0
PF3D7_0806000		AAA family ATPase%2C putative	26	25	36	11	4		60.9089	45.7986	51.9847	36.6521	327.359
PF3D7_0806100		conserved Plasmodium protein%2C unknown function	20	7	40	3	2		46.853	12.8236	57.7608	9.99603	163.68
PF3D7_0806200	DPY19	Dpy-19-like C-mannosyltransferase	70	240	134	49	0		163.986	439.667	193.499	163.269	0
PF3D7_0806300	FLP	ferlin-like protein%2C putative	29	124	70	6	2		67.9369	227.161	101.081	19.9921	163.68
PF3D7_0806400	ALG13	UDP-N-acetylglucosamine transferase subunit ALG13%2C putative	38	28	78	7	0		89.0207	51.2945	112.634	23.3241	0
PF3D7_0806500		DnaJ protein%2C putative	60	17	72	19	5		140.559	31.1431	103.969	63.3082	409.199
PF3D7_0806600		kinesin-like protein%2C putative	22	9	23	14	0		51.5383	16.4875	33.2125	46.6482	0
PF3D7_0806700		conserved Plasmodium membrane protein%2C unknown function	58	125	65	37	0		135.874	228.993	93.8613	123.284	0
PF3D7_0806800		V-type proton ATPase subunit a%2C putative	337	250	491	87	22		789.473	457.986	709.014	289.885	1800.47
PF3D7_0806900		conserved protein%2C unknown function	12	2	37	14	0		28.1118	3.66389	53.4288	46.6482	0
PF3D7_0807000		YEATS domain-containing protein%2C putative	38	21	64	31	0		89.0207	38.4708	92.4173	103.292	0
PF3D7_0807100	PSH3	parasite specific helicase 3	9	7	26	8	0		21.0839	12.8236	37.5445	26.6561	0
PF3D7_0807200		conserved Plasmodium membrane protein%2C unknown function	43	20	67	39	0		100.734	36.6389	96.7494	129.948	0
PF3D7_0807300	RAB18	ras-related protein Rab-18	35	8	49	8	0		81.9928	14.6556	70.757	26.6561	0
PF3D7_0807400	COQ10	coenzyme Q-binding protein COQ10 homolog%2C mitochondrial	117	112	157	295	7		274.09	205.178	226.711	982.943	572.878
PF3D7_0807500		proteasome subunit alpha type-6%2C putative	221	321	473	65	4		517.726	588.054	683.022	216.581	327.359
PF3D7_0807600		conserved Plasmodium protein%2C unknown function	92	115	124	9	2		215.524	210.674	179.059	29.9881	163.68
PF3D7_0807700	DegP	serine protease DegP	7	17	16	3	3		16.3986	31.1431	23.1043	9.99603	245.519
PF3D7_0807800	RPN10	26S proteasome regulatory subunit RPN10%2C putative	173	213	395	76	5		405.278	390.204	570.388	253.233	409.199
PF3D7_0807900	TyrRS	tyrosine--tRNA ligase	45	30	63	22	1		105.419	54.9583	90.9733	73.3043	81.8398
PF3D7_0808000		conserved Plasmodium protein%2C unknown function	45	78	76	12	0		105.419	142.892	109.746	39.9841	0
PF3D7_0808100		AP-3 complex subunit delta%2C putative	39	144	92	14	2		91.3634	263.8	132.85	46.6482	163.68
PF3D7_0808200	PMX	plasmepsin X	131	143	65	18	16		306.887	261.968	93.8613	59.9762	1309.44
PF3D7_0808300		ubiquitin regulatory protein%2C putative	129	51	192	160	1		302.202	93.4292	277.252	533.122	81.8398
PF3D7_0808400	SEC28	coatomer subunit epsilon%2C putative	224	190	369	171	0		524.754	348.069	532.844	569.774	0
PF3D7_0808450	MPODD	respiratory chain complex 2 associated protein 1%2C putative	1	1	8	11	1		2.34265	1.83194	11.5522	36.6521	81.8398
PF3D7_0808600	VAR	erythrocyte membrane protein 1%2C PfEMP1	1	0	0	3	1		2.34265	0	0	9.99603	81.8398
PF3D7_0808700	VAR	erythrocyte membrane protein 1%2C PfEMP1	4	13	5	3	0		9.3706	23.8153	7.2201	9.99603	0
PF3D7_0808800	RIF	PIR protein	0	0	0	0	0		0	0	0	0	0
PF3D7_0808900	RIF	PIR protein	2	0	2	0	0		4.6853	0	2.88804	0	0
PF3D7_0809100	VAR	erythrocyte membrane protein 1%2C PfEMP1	11	32	34	25	0		25.7692	58.6222	49.0967	83.3003	0
PF3D7_0809200	pfa55-14	asparagine-rich antigen Pfa55-14	38	40	74	166	5		89.0207	73.2778	106.858	553.114	409.199
PF3D7_0809250	C4AP5	respiratory chain complex 4 associated protein 5	0	0	0	0	0		0	0	0	0	0
PF3D7_0809400		conserved protein%2C unknown function	71	57	104	28	3		166.328	104.421	150.178	93.2963	245.519
PF3D7_0809500		histone acetyltransferase subunit NuA4%2C putative	22	24	42	69	0		51.5383	43.9667	60.6489	229.909	0
PF3D7_0809600		separase%2C putative	24	101	42	33	0		56.2236	185.026	60.6489	109.956	0
PF3D7_0809700	RUVB1	RuvB-like helicase 1	7	2	5	45	0		16.3986	3.66389	7.2201	149.941	0
PF3D7_0809800		conserved Plasmodium protein%2C unknown function	15	1	17	20	0		35.1398	1.83194	24.5483	66.6402	0
PF3D7_0809900	JmjC1	JmjC domain-containing protein 1%2C putative	33	106	74	25	2		77.3075	194.186	106.858	83.3003	163.68
PF3D7_0810000		acyl-CoA binding protein%2C putative	2	0	4	8	0		4.6853	0	5.77608	26.6561	0
PF3D7_0810100		ribosomal protein L33%2C apicoplast%2C putative	20	23	53	12	0		46.853	42.1347	76.5331	39.9841	0
PF3D7_0810200	ABCK1	ABC1 family%2C putative	15	18	27	16	1		35.1398	32.975	38.9886	53.3122	81.8398
PF3D7_0810300	PPM5	protein phosphatase PPM5%2C putative	241	266	366	106	0		564.579	487.297	528.511	353.193	0
PF3D7_0810400	AQP2	aquaporin%2C putative	4	0	12	6	0		9.3706	0	17.3282	19.9921	0
PF3D7_0810500	PPM7	protein phosphatase PPM7%2C putative	36	24	48	10	0		84.3354	43.9667	69.313	33.3201	0
PF3D7_0810600	DBP1	ATP-dependent RNA helicase DBP1%2C putative	166	86	192	111	12		388.88	157.547	277.252	369.853	982.077
PF3D7_0810700		conserved Plasmodium protein%2C unknown function	19	11	22	8	0		44.5104	20.1514	31.7684	26.6561	0
PF3D7_0810800	PPPK-DHPS	hydroxymethyldihydropterin pyrophosphokinase-dihydropteroate synthase	67	50	55	3	0		156.958	91.5972	79.4211	9.99603	0
PF3D7_0810900		conserved Plasmodium protein%2C unknown function	99	135	193	45	0		231.922	247.313	278.696	149.941	0
PF3D7_0811000	CUL1	cullin-1%2C putative	71	142	175	56	0		166.328	260.136	252.704	186.593	0
PF3D7_0811100		mitochondrial carrier protein%2C putative	37	75	92	8	0		86.6781	137.396	132.85	26.6561	0
PF3D7_0811200	EMC1	ER membrane protein complex subunit 1%2C putative	93	290	123	19	0		217.866	531.264	177.615	63.3082	0
PF3D7_0811300	CAF1	poly(A) ribonuclease POP2	85	56	177	17	2		199.125	102.589	255.592	56.6442	163.68
PF3D7_0811400		conserved protein%2C unknown function	114	145	150	44	0		267.062	265.632	216.603	146.609	0
PF3D7_0811500	CARM1	coactivator-associated arginine methyltransferase 1%2C putative	18	10	36	10	0		42.1677	18.3194	51.9847	33.3201	0
PF3D7_0811600		conserved protein%2C unknown function	120	375	308	26	2		281.118	686.979	444.758	86.6323	163.68
PF3D7_0811700		conserved Plasmodium protein%2C unknown function	29	39	59	6	0		67.9369	71.4458	85.1972	19.9921	0
PF3D7_0811800		conserved Plasmodium protein%2C unknown function	34	46	75	5	0		79.6501	84.2695	108.302	16.6601	0
PF3D7_0811900		RNA-binding protein%2C putative	42	124	114	10	0		98.3913	227.161	164.618	33.3201	0
PF3D7_0812000		conserved protein%2C unknown function	5	2	11	13	0		11.7133	3.66389	15.8842	43.3162	0
PF3D7_0812100		proteasome activator complex subunit 4%2C putative	48	224	111	12	0		112.447	410.356	160.286	39.9841	0
PF3D7_0812200	HTRA2	serine protease HTRA2	3	12	9	1	0		7.02795	21.9833	12.9962	3.33201	0
PF3D7_0812220	YihA3	GTP-binding protein YihA3	18	34	58	10	0		42.1677	62.2861	83.7532	33.3201	0
PF3D7_0812300	SSP3	sporozoite surface protein 3%2C putative	2	0	1	1	0		4.6853	0	1.44402	3.33201	0
PF3D7_0812400	KARalpha	importin alpha	136	50	220	57	1		318.6	91.5972	317.684	189.925	81.8398
PF3D7_0812500		RNA-binding protein%2C putative	64	59	116	29	1		149.93	108.085	167.506	96.6283	81.8398
PF3D7_0812600		ubiquitin-conjugating enzyme E2%2C putative	49	53	87	162	3		114.79	97.0931	125.63	539.786	245.519
PF3D7_0812700	SNRPC	U1 small nuclear ribonucleoprotein C%2C putative	37	53	80	34	1		86.6781	97.0931	115.522	113.288	81.8398
PF3D7_0812800		zinc finger protein%2C putative	0	0	0	0	0		0	0	0	0	0
PF3D7_0812900		conserved Plasmodium protein%2C unknown function	31	12	19	7	3		72.6222	21.9833	27.4364	23.3241	245.519
PF3D7_0813000	KIC7	Kelch13 interaction candidate KIC7	87	19	85	41	1		203.811	34.8069	122.742	136.612	81.8398
PF3D7_0813100		conserved Plasmodium protein%2C unknown function	75	90	150	16	5		175.699	164.875	216.603	53.3122	409.199
PF3D7_0813200		CS domain protein%2C putative	64	110	140	40	0		149.93	201.514	202.163	133.28	0
PF3D7_0813300		NPL domain-containing protein%2C putative	227	120	173	70	5		531.782	219.833	249.816	233.241	409.199
PF3D7_0813400		conserved protein%2C unknown function	255	118	292	200	2		597.376	216.169	421.654	666.402	163.68
PF3D7_0813500		PUB domain-containing protein%2C putative	9	4	14	38	2		21.0839	7.32778	20.2163	126.616	163.68
PF3D7_0813600		translation initiation factor SUI1%2C putative	53	30	61	12	0		124.16	54.9583	88.0852	39.9841	0
PF3D7_0813700	ABCF1	ABC transporter F family member 1	32	29	45	7	0		74.9648	53.1264	64.9809	23.3241	0
PF3D7_0813800	GMD	GDP-mannose 4%2C6-dehydratase	15	3	9	90	0		35.1398	5.49583	12.9962	299.881	0
PF3D7_0813900	RPS16	40S ribosomal protein S16%2C putative	615	258	868	226	3		1440.73	472.642	1253.41	753.035	245.519
PF3D7_0814000		60S ribosomal protein L13-2%2C putative	450	124	599	58	1		1054.19	227.161	864.968	193.257	81.8398
PF3D7_0814100		conserved Plasmodium protein%2C unknown function	66	27	69	102	5		154.615	49.4625	99.6374	339.865	409.199
PF3D7_0814200	ALBA1	DNA/RNA-binding protein Alba 1	1216	671	1857	139	14		2848.66	1229.23	2681.55	463.15	1145.76
PF3D7_0814300		AAA family ATPase%2C putative	21	17	32	11	0		49.1957	31.1431	46.2087	36.6521	0
PF3D7_0814400		phospholipase PLA1%2C putative	20	71	47	48	6		46.853	130.068	67.869	159.937	491.039
PF3D7_0814500		conserved protein%2C unknown function	29	10	20	7	0		67.9369	18.3194	28.8804	23.3241	0
PF3D7_0814600	SIMP	concavin%2C putative	0	0	0	2	0		0	0	0	6.66402	0
PF3D7_0814700		conserved Plasmodium protein%2C unknown function	6	0	3	5	0		14.0559	0	4.33206	16.6601	0
PF3D7_0814900	FeSOD	superoxide dismutase [Fe]	143	211	308	132	4		334.999	386.54	444.758	439.826	327.359
PF3D7_0815000	SEL3	selenoprotein 3	38	66	98	57	0		89.0207	120.908	141.514	189.925	0
PF3D7_0815100		heptatricopeptide repeat and RAP domain-containing protein%2C putative	3	1	4	13	3		7.02795	1.83194	5.77608	43.3162	245.519
PF3D7_0815200		importin subunit beta%2C putative	47	43	25	15	1		110.105	78.7736	36.1005	49.9802	81.8398
PF3D7_0815300		FAD-dependent monooxygenase%2C putative	24	52	42	33	0		56.2236	95.2611	60.6489	109.956	0
PF3D7_0815400	ATPTG3	ATP synthase-associated protein%2C putative	29	59	101	54	0		67.9369	108.085	145.846	179.929	0
PF3D7_0815500		conserved Plasmodium protein%2C unknown function	62	387	181	4	2		145.244	708.963	261.368	13.328	163.68
PF3D7_0815600	EIF3G	eukaryotic translation initiation factor 3 subunit G%2C putative	107	78	158	64	4		250.664	142.892	228.155	213.249	327.359
PF3D7_0815700	Ub	apicoplast ubiquitin-like protein AUBL	15	24	34	23	0		35.1398	43.9667	49.0967	76.6363	0
PF3D7_0815800	VPS9	vacuolar protein sorting-associated protein 9%2C putative	128	203	257	16	6		299.859	371.885	371.113	53.3122	491.039
PF3D7_0815900	aLipDH	dihydrolipoyl dehydrogenase%2C apicoplast	9	1	9	19	0		21.0839	1.83194	12.9962	63.3082	0
PF3D7_0816000	RRB1	ribosome assembly protein RRB1%2C putative	24	6	27	4	0		56.2236	10.9917	38.9886	13.328	0
PF3D7_0816100	PPCDC	phosphopantothenoylcysteine decarboxylase%2C putative	92	65	184	4	0		215.524	119.076	265.7	13.328	0
PF3D7_0816200	VPS2	vacuolar protein sorting-associated protein 2%2C putative	42	106	163	145	19		98.3913	194.186	235.375	483.142	1554.96
PF3D7_0816300	HAP2P	male gamete fusion factor HAP2P	4	0	2	8	0		9.3706	0	2.88804	26.6561	0
PF3D7_0816400		EF-hand calcium-binding domain-containing protein%2C putative	78	107	217	180	3		182.727	196.018	313.352	599.762	245.519
PF3D7_0816500	HSP20	small heat shock protein HSP20%2C putative	1	0	0	40	0		2.34265	0	0	133.28	0
PF3D7_0816600	ClpB1	chaperone protein ClpB1	23	55	36	15	0		53.881	100.757	51.9847	49.9802	0
PF3D7_0816700	TRAPPC2L	trafficking protein particle complex subunit 2-like protein%2C putative	30	23	66	39	0		70.2795	42.1347	95.3053	129.948	0
PF3D7_0816800	DMC1	meiotic recombination protein DMC1%2C putative	2	2	2	1399	0		4.6853	3.66389	2.88804	4661.48	0
PF3D7_0816900	AK2	adenylate kinase 2	0	0	0	0	0		0	0	0	0	0
PF3D7_0817000	UBA3	NEDD8-activating enzyme E1 catalytic subunit%2C putative	0	2	1	3	0		0	3.66389	1.44402	9.99603	0
PF3D7_0817100		tRNA modification GTPase%2C putative	8	4	11	1	0		18.7412	7.32778	15.8842	3.33201	0
PF3D7_0817200		conserved protein%2C unknown function	80	52	99	17	5		187.412	95.2611	142.958	56.6442	409.199
PF3D7_0817300		asparagine-rich antigen	14	2	26	7	0		32.7971	3.66389	37.5445	23.3241	0
PF3D7_0817400		phosphatase%2C putative	21	36	64	29	0		49.1957	65.95	92.4173	96.6283	0
PF3D7_0817500	HINT1	histidine triad nucleotide-binding protein 1	335	567	779	319	0		784.788	1038.71	1124.89	1062.91	0
PF3D7_0817600		conserved protein%2C unknown function	178	151	273	45	0		416.992	276.624	394.218	149.941	0
PF3D7_0817700	RON5	rhoptry neck protein 5	302	1009	649	57	0		707.48	1848.43	937.169	189.925	0
PF3D7_0817800	C3AP3	respiratory chain complex 3 associated protein 3	159	133	280	93	0		372.481	243.649	404.326	309.877	0
PF3D7_0817900	HMGB2	high mobility group protein B2	45	14	94	188	3		105.419	25.6472	135.738	626.418	245.519
PF3D7_0818000	SNRNP27	U4/U6.U5 small nuclear ribonucleoprotein%2C putative	44	22	81	30	2		103.077	40.3028	116.966	99.9603	163.68
PF3D7_0818100	CZIF2	C3H1-type zinc finger protein CZIF2	115	253	99	8	10		269.405	463.482	142.958	26.6561	818.398
PF3D7_0818200	14-3-3I	14-3-3 protein	1008	1858	2461	256	9		2361.39	3403.75	3553.73	852.995	736.558
PF3D7_0818300		dynactin subunit 6%2C putative	2	5	3	10	0		4.6853	9.15972	4.33206	33.3201	0
PF3D7_0818400	FCF1	rRNA-processing protein FCF1%2C putative	71	34	105	85	2		166.328	62.2861	151.622	283.221	163.68
PF3D7_0818500		zinc finger protein%2C putative	298	344	335	140	7		698.11	630.189	483.747	466.482	572.878
PF3D7_0818600	PBLP	BEM46-like protein%2C putative	32	34	58	106	31		74.9648	62.2861	83.7532	353.193	2537.03
PF3D7_0818700		DNA helicase%2C putative	60	81	86	43	2		140.559	148.388	124.186	143.277	163.68
PF3D7_0818800	IMP4	U3 small nucleolar ribonucleoprotein protein IMP4%2C putative	45	21	58	99	1		105.419	38.4708	83.7532	329.869	81.8398
PF3D7_0818900	HSP70	heat shock protein 70	1659	1336	1988	598	77		3886.46	2447.48	2870.71	1992.54	6301.66
PF3D7_0819000		ribonuclease%2C putative	35	25	48	11	1		81.9928	45.7986	69.313	36.6521	81.8398
PF3D7_0819100		BRIX domain%2C putative	37	10	26	49	0		86.6781	18.3194	37.5445	163.269	0
PF3D7_0819200	PLP5	perforin-like protein 5	0	1	2	1	0		0	1.83194	2.88804	3.33201	0
PF3D7_0819300		conserved Plasmodium protein%2C unknown function	2	0	8	1	0		4.6853	0	11.5522	3.33201	0
PF3D7_0819400	PLP4	perforin-like protein 4	0	0	0	0	0		0	0	0	0	0
PF3D7_0819500		conserved protein%2C unknown function	26	9	16	59	0		60.9089	16.4875	23.1043	196.589	0
PF3D7_0819600		ubiquitin-like protein%2C putative	210	359	432	348	4		491.957	657.668	623.817	1159.54	327.359
PF3D7_0819700		conserved Plasmodium protein%2C unknown function	12	30	27	5	0		28.1118	54.9583	38.9886	16.6601	0
PF3D7_0819800		tetratricopeptide repeat protein%2C putative	18	2	22	22	0		42.1677	3.66389	31.7684	73.3043	0
PF3D7_0819900	LSM3	U6 snRNA-associated Sm-like protein LSm3%2C putative	52	45	107	42	1		121.818	82.4375	154.51	139.944	81.8398
PF3D7_0820000	SRCAP	helicase SRCAP%2C putative	50	97	73	17	0		117.133	177.699	105.413	56.6442	0
PF3D7_0820100		RNA-binding protein%2C putative	10	1	21	18	0		23.4265	1.83194	30.3244	59.9762	0
PF3D7_0820200	PGPS	phosphatidylglycerophosphate synthase	52	85	97	6	0		121.818	155.715	140.07	19.9921	0
PF3D7_0820300		conserved Plasmodium protein%2C unknown function	169	208	238	32	4		395.908	381.045	343.677	106.624	327.359
PF3D7_0820400		conserved Plasmodium protein%2C unknown function	21	15	21	53	1		49.1957	27.4792	30.3244	176.597	81.8398
PF3D7_0820500	YIF1	protein transport protein YIF1%2C putative	58	10	92	24	3		135.874	18.3194	132.85	79.9683	245.519
PF3D7_0820600		conserved protein%2C unknown function	15	20	33	15	0		35.1398	36.6389	47.6527	49.9802	0
PF3D7_0820700	KDH	2-oxoglutarate dehydrogenase E1 component	41	39	88	61	8		96.0487	71.4458	127.074	203.253	654.718
PF3D7_0820800		conserved Plasmodium protein%2C unknown function	8	5	30	4	1		18.7412	9.15972	43.3206	13.328	81.8398
PF3D7_0820900		conserved Plasmodium protein%2C unknown function	43	115	117	14	0		100.734	210.674	168.95	46.6482	0
PF3D7_0821000		conserved Plasmodium protein%2C unknown function	71	58	192	25	0		166.328	106.253	277.252	83.3003	0
PF3D7_0821100	PK1	protein kinase 1	67	12	66	10	3		156.958	21.9833	95.3053	33.3201	245.519
PF3D7_0821200		conserved protein%2C unknown function	25	26	47	18	2		58.5663	47.6306	67.869	59.9762	163.68
PF3D7_0821300	DHX36	ATP-dependent RNA helicase DHX36%2C putative	24	1	26	18	0		56.2236	1.83194	37.5445	59.9762	0
PF3D7_0821400		conserved Plasmodium protein%2C unknown function	151	91	184	3	0		353.74	166.707	265.7	9.99603	0
PF3D7_0821500	NEP1	ribosomal RNA small subunit methyltransferase NEP1%2C putative	39	1	25	16	1		91.3634	1.83194	36.1005	53.3122	81.8398
PF3D7_0821600	CLP1	polyribonucleotide 5'-hydroxyl-kinase Clp1%2C putative	29	16	60	21	0		67.9369	29.3111	86.6412	69.9722	0
PF3D7_0821700		60S ribosomal protein L22%2C putative	379	116	507	82	3		887.864	212.506	732.118	273.225	245.519
PF3D7_0821800	SEC61B	protein transport protein SEC61 subunit beta%2C putative	188	59	419	182	19		440.418	108.085	605.045	606.426	1554.96
PF3D7_0821900		WPP motif-containing protein%2C putative	21	30	30	16	0		49.1957	54.9583	43.3206	53.3122	0
PF3D7_0822000		ribosomal protein L4%2C mitochondrial%2C putative	20	13	36	18	0		46.853	23.8153	51.9847	59.9762	0
PF3D7_0822100	MED7	mediator of RNA polymerase II transcription subunit 7%2C putative	36	20	41	40	0		84.3354	36.6389	59.2048	133.28	0
PF3D7_0822200		phosphorylated CTD interacting factor 1 WW domain-containing protein%2C putative	22	13	13	6	0		51.5383	23.8153	18.7723	19.9921	0
PF3D7_0822300	SNRPG	small nuclear ribonucleoprotein G%2C putative	54	28	87	19	0		126.503	51.2945	125.63	63.3082	0
PF3D7_0822400		conserved Plasmodium protein%2C unknown function	10	8	17	74	0		23.4265	14.6556	24.5483	246.569	0
PF3D7_0822500	DLC1	leucine-rich repeat protein	0	2	4	4	0		0	3.66389	5.77608	13.328	0
PF3D7_0822600	SEC23	protein transport protein SEC23	132	273	292	87	0		309.23	500.121	421.654	289.885	0
PF3D7_0822700	TRP1	thrombospondin-related protein 1%2C putative	7	4	8	2	0		16.3986	7.32778	11.5522	6.66402	0
PF3D7_0822800	SNRNP40	U5 small nuclear ribonucleoprotein 40 kDa protein%2C putative	49	17	59	38	1		114.79	31.1431	85.1972	126.616	81.8398
PF3D7_0822900	PIC2	PhIL1-interacting candidate PIC2	322	332	218	1	0		754.333	608.206	314.796	3.33201	0
PF3D7_0823000	VPS15	serine/threonine protein kinase VPS15%2C putative	14	40	35	5	0		32.7971	73.2778	50.5407	16.6601	0
PF3D7_0823100		RWD domain-containing protein%2C putative	35	51	61	17	0		81.9928	93.4292	88.0852	56.6442	0
PF3D7_0823200		RNA-binding protein%2C putative	204	354	395	121	1		477.901	648.508	570.388	403.173	81.8398
PF3D7_0823300	GCN5	histone acetyltransferase GCN5	98	215	225	25	5		229.58	393.868	324.905	83.3003	409.199
PF3D7_0823400		alpha/beta hydrolase%2C putative	2	3	5	27	0		4.6853	5.49583	7.2201	89.9643	0
PF3D7_0823500	IMC1i	inner membrane complex protein 1i%2C putative	1	10	8	2	0		2.34265	18.3194	11.5522	6.66402	0
PF3D7_0823600	LipB	lipoate-protein ligase B	0	0	2	0	0		0	0	2.88804	0	0
PF3D7_0823700	TOM7	mitochondrial import receptor subunit TOM7%2C putative	102	59	116	31	2		238.95	108.085	167.506	103.292	163.68
PF3D7_0823800		DnaJ protein%2C putative	119	481	333	20	1		278.775	881.165	480.859	66.6402	81.8398
PF3D7_0823900	DTC	dicarboxylate/tricarboxylate carrier	59	61	81	37	0		138.216	111.749	116.966	123.284	0
PF3D7_0824000		conserved Plasmodium protein%2C unknown function	0	0	1	0	0		0	0	1.44402	0	0
PF3D7_0824100		3'-5' exonuclease%2C putative	6	8	11	7	0		14.0559	14.6556	15.8842	23.3241	0
PF3D7_0824200		conserved Plasmodium protein%2C unknown function	16	39	64	14	1		37.4824	71.4458	92.4173	46.6482	81.8398
PF3D7_0824300	OBG2	GTP-binding protein Obg2%2C putative	2	3	2	0	0		4.6853	5.49583	2.88804	0	0
PF3D7_0824400	NT2	nucleoside transporter 2	74	22	145	12	0		173.356	40.3028	209.383	39.9841	0
PF3D7_0824500		conserved protein%2C unknown function	13	9	30	40	0		30.4545	16.4875	43.3206	133.28	0
PF3D7_0824600	DRE2	Fe-S cluster assembly protein DRE2%2C putative	36	24	36	78	1		84.3354	43.9667	51.9847	259.897	81.8398
PF3D7_0824700	LMF1	lipase maturation factor%2C putative	16	116	66	44	0		37.4824	212.506	95.3053	146.609	0
PF3D7_0824800		conserved Plasmodium membrane protein%2C unknown function	74	112	137	19	7		173.356	205.178	197.831	63.3082	572.878
PF3D7_0824900		conserved Plasmodium protein%2C unknown function	35	23	34	13	2		81.9928	42.1347	49.0967	43.3162	163.68
PF3D7_0825000		conserved Plasmodium protein%2C unknown function	36	23	91	42	4		84.3354	42.1347	131.406	139.944	327.359
PF3D7_0825100		ankyrin-repeat protein%2C putative	0	0	0	13	0		0	0	0	43.3162	0
PF3D7_0825200	IF3a	translation initiation factor IF-3	44	92	110	31	0		103.077	168.539	158.842	103.292	0
PF3D7_0825300		SAYSvFN domain-containing protein%2C putative	29	31	84	796	17		67.9369	56.7903	121.298	2652.28	1391.28
PF3D7_0825400	ATPTG15	ATP synthase-associated protein%2C putative	24	30	35	72	4		56.2236	54.9583	50.5407	239.905	327.359
PF3D7_0825500	KRI1	protein KRI1%2C putative	43	14	39	63	0		100.734	25.6472	56.3168	209.917	0
PF3D7_0825600	COA5	cytochrome c oxidase assembly factor 5%2C putative	0	0	0	0	0		0	0	0	0	0
PF3D7_0825700	CryPH	crystalloid-specific PH domain-containing protein%2C putative	0	0	0	19	0		0	0	0	63.3082	0
PF3D7_0825800		PH-like domain-containing protein%2C putative	2	0	2	388	0		4.6853	0	2.88804	1292.82	0
PF3D7_0825900		conserved Plasmodium protein%2C unknown function	2	7	2	73	0		4.6853	12.8236	2.88804	243.237	0
PF3D7_0826000		conserved Plasmodium protein%2C unknown function	7	2	13	3	0		16.3986	3.66389	18.7723	9.99603	0
PF3D7_0826100	HEUL	HECT-like E3 ubiquitin ligase%2C putative	129	262	152	23	15		302.202	479.97	219.491	76.6363	1227.6
PF3D7_0826200		alpha/beta hydrolase%2C putative	3	2	11	15	0		7.02795	3.66389	15.8842	49.9802	0
PF3D7_0826300		SPRY domain%2C putative	34	57	84	16	0		79.6501	104.421	121.298	53.3122	0
[truncated: 3,324 more rows]

## Sheet: Pf. Dd2
Dd2			sum of read counts at protein coding genes												Normalization factor based on SUM of protein coding gene reads (normalized to 1000000)
Read counts are based on reads that overlap > 80% with annoated protein-coding genes from 3D7			Dd2 10 hpi	Dd2 20 hpi	Dd2 30 hpi	Dd2 40 hpi	Dd2 Commited Rings	Dd2 Gametocytes I	Dd2 Gametocytes II	Dd2 Gametocytes III	Dd2 Gametocytes IV	Dd2 Gametocytes V	Dd2 Gametocytes V d16	norm. Factor	Dd2 10 hpi	Dd2 20 hpi	Dd2 30 hpi	Dd2 40 hpi	Dd2 Commited Rings	Dd2 Gametocytes I	Dd2 Gametocytes II	Dd2 Gametocytes III	Dd2 Gametocytes IV	Dd2 Gametocytes V	Dd2 Gametocytes V d16
			SUM protein coding reads	SUM protein coding reads	SUM protein coding reads	SUM protein coding reads	SUM protein coding reads	SUM protein coding reads	SUM protein coding reads	SUM protein coding reads	SUM protein coding reads	SUM protein coding reads	SUM protein coding reads	1000000	calc. norm. factor	calc. norm. factor	calc. norm. factor	calc. norm. factor	calc. norm. factor	calc. norm. factor	calc. norm. factor	calc. norm. factor	calc. norm. factor	calc. norm. factor	calc. norm. factor
			813327	636354	644529	623333	527712	638659	205225	514544	606522	814208	186255		1.22952	1.57145	1.55152	1.60428	1.89497	1.56578	4.8727	1.94347	1.64874	1.22819	5.36898
			total read counts (not normalized):												normalized read counts:
Gene_ID	Name	Description	Dd2 10 hpi	Dd2 20 hpi	Dd2 30 hpi	Dd2 40 hpi	Dd2 Commited Rings	Dd2 Gametocytes I	Dd2 Gametocytes II	Dd2 Gametocytes III	Dd2 Gametocytes IV	Dd2 Gametocytes V	Dd2 Gametocytes V d16		Dd2 10 hpi	Dd2 20 hpi	Dd2 30 hpi	Dd2 40 hpi	Dd2 Commited Rings	Dd2 Gametocytes I	Dd2 Gametocytes II	Dd2 Gametocytes III	Dd2 Gametocytes IV	Dd2 Gametocytes V	Dd2 Gametocytes V d16	note that for Sporozoites the total number of aligned reads is very low resulting in large numbers for normalized read counts
PF3D7_0100100	VAR	erythrocyte membrane protein 1%2C PfEMP1	3	4	2	1	2	0	6	7	3	10	0		3.68855	6.28581	3.10304	1.60428	3.78995	0	29.2362	13.6043	4.94623	12.2819	0
PF3D7_0100200	RIF	PIR protein	1	1	0	0	0	0	0	0	0	0	0		1.22952	1.57145	0	0	0	0	0	0	0	0	0
PF3D7_0100300	VAR	erythrocyte membrane protein 1%2C PfEMP1	0	0	0	0	0	0	0	1	0	0	0		0	0	0	0	0	0	0	1.94347	0	0	0
PF3D7_0100400	RIF	PIR protein	0	2	0	1	0	0	0	0	0	0	0		0	3.1429	0	1.60428	0	0	0	0	0	0	0
PF3D7_0100600	RIF	PIR protein	0	0	0	0	0	0	0	0	0	0	0		0	0	0	0	0	0	0	0	0	0	0
PF3D7_0100700		Plasmodium exported protein%2C unknown function%2C fragment	0	0	0	0	0	0	0	0	0	0	0		0	0	0	0	0	0	0	0	0	0	0
PF3D7_0100800	RIF	PIR protein	1	5	0	0	0	0	0	0	0	0	0		1.22952	7.85726	0	0	0	0	0	0	0	0	0
PF3D7_0100900	RIF	PIR protein	3	9	0	0	0	0	0	0	0	0	0		3.68855	14.1431	0	0	0	0	0	0	0	0	0
PF3D7_0101000	RIF	PIR protein	1	0	0	0	0	0	0	0	0	0	0		1.22952	0	0	0	0	0	0	0	0	0	0
PF3D7_0101100	EPF4	Plasmodium exported protein (hyp5)%2C unknown function	0	0	0	1	0	0	0	0	0	0	0		0	0	0	1.60428	0	0	0	0	0	0	0
PF3D7_0101200	EPF3	Plasmodium exported protein (hyp4)%2C unknown function	2	0	0	0	1	0	0	0	0	0	0		2.45904	0	0	0	1.89497	0	0	0	0	0	0
PF3D7_0101300	MC-2TM	Pfmc-2TM Maurer's cleft two transmembrane protein	9	13	1	0	0	0	0	0	0	0	0		11.0657	20.4289	1.55152	0	0	0	0	0	0	0	0
PF3D7_0101600	RIF	PIR protein	2	3	0	0	0	0	0	0	0	0	0		2.45904	4.71436	0	0	0	0	0	0	0	0	0
PF3D7_0101800		PIR protein	0	2	1	0	0	0	0	0	0	0	0		0	3.1429	1.55152	0	0	0	0	0	0	0	0
PF3D7_0101900	RIF	PIR protein	0	2	0	0	0	0	0	0	0	0	0		0	3.1429	0	0	0	0	0	0	0	0	0
PF3D7_0102200	RESA	ring-infected erythrocyte surface antigen	67	3	1	152	465	8	21	5	1	2	6		82.3777	4.71436	1.55152	243.85	881.162	12.5262	102.327	9.71734	1.64874	2.45637	32.2139
PF3D7_0102300		Plasmodium exported protein%2C unknown function	50	411	569	123	33	468	12	2	1	2	2		61.4759	645.867	882.815	197.326	62.5341	732.785	58.4724	3.88694	1.64874	2.45637	10.738
PF3D7_0102500	EBA181	erythrocyte binding antigen-181	13	2	7	342	90	20	9	0	1	0	1		15.9837	3.1429	10.8606	548.663	170.548	31.3156	43.8543	0	1.64874	0	5.36898
PF3D7_0102600	FIKK1	serine/threonine protein kinase%2C FIKK family	72	41	6	6	9	7	3	2	4	5	3		88.5253	64.4295	9.30912	9.62567	17.0548	10.9605	14.6181	3.88694	6.59498	6.14094	16.107
PF3D7_0102700	MaTrA	merozoite-associated tryptophan-rich antigen	14	6	3	45	48	1	9	8	10	8	4		17.2132	9.42871	4.65456	72.1926	90.9587	1.56578	43.8543	15.5477	16.4874	9.8255	21.4759
PF3D7_0102800		seipin domain-containing protein%2C putative	15	40	68	23	9	70	11	39	26	45	3		18.4428	62.8581	105.503	36.8984	17.0548	109.605	53.5997	75.7953	42.8674	55.2684	16.107
PF3D7_0102900		aspartyl-tRNA synthetase	360	331	224	76	165	172	31	111	132	293	65		442.626	520.151	347.541	121.925	312.671	269.314	151.054	215.725	217.634	359.859	348.984
PF3D7_0103000		vacuolar protein sorting-associated protein VTA1%2C putative	2	13	27	24	6	41	13	50	48	53	13		2.45904	20.4289	41.8911	38.5027	11.3698	64.197	63.3451	97.1734	79.1398	65.0939	69.7968
PF3D7_0103100	VPS51	vacuolar protein sorting-associated protein 51%2C putative	20	18	43	46	13	35	15	51	68	71	22		24.5904	28.2861	66.7154	73.7968	24.6346	54.8023	73.0905	99.1169	112.115	87.2013	118.118
PF3D7_0103200	NT4	nucleoside transporter 4	234	335	270	85	84	293	117	183	91	82	10		287.707	526.437	418.911	136.364	159.178	458.774	570.106	355.655	150.036	100.711	53.6898
PF3D7_0103300		conserved protein%2C unknown function	77	77	71	38	68	53	11	28	45	68	10		94.6729	121.002	110.158	60.9626	128.858	82.9864	53.5997	54.4171	74.1935	83.5167	53.6898
PF3D7_0103400		zinc-carboxypeptidase%2C putative	94	113	83	150	41	84	31	161	351	718	128		115.575	177.574	128.776	240.642	77.6939	131.526	151.054	312.898	578.709	881.839	687.23
PF3D7_0103500		conserved Plasmodium protein%2C unknown function	5	20	16	15	9	12	15	20	20	23	12		6.14759	31.429	24.8243	24.0642	17.0548	18.7894	73.0905	38.8694	32.9749	28.2483	64.4278
PF3D7_0103600	PSH1	parasite specific helicase 1	19	30	31	11	9	32	17	58	44	39	8		23.3608	47.1436	48.0971	17.6471	17.0548	50.105	82.8359	112.721	72.5448	47.8993	42.9519
PF3D7_0103700	PSTK	L-seryl-tRNA(Sec) kinase%2C putative	27	33	23	8	16	27	17	22	33	56	3		33.197	51.8579	35.685	12.8342	30.3196	42.2761	82.8359	42.7563	54.4086	68.7785	16.107
PF3D7_0103800	ARP1	actin-related protein ARP1%2C putative	21	10	18	65	4	20	63	276	544	575	94		25.8199	15.7145	27.9274	104.278	7.57989	31.3156	306.98	536.397	896.917	706.208	504.684
PF3D7_0103900	PIESP15	parasite-infected erythrocyte surface protein	40	96	83	47	18	102	17	84	223	281	53		49.1807	150.859	128.776	75.4011	34.1095	159.71	82.8359	163.251	367.67	345.121	284.556
PF3D7_0104000	TRSP	sporozoite stage TSP1 domain protein	0	2	0	1	0	1	0	1	0	0	1		0	3.1429	0	1.60428	0	1.56578	0	1.94347	0	0	5.36898
PF3D7_0104100		prominin-like protein	7	2	78	159	9	67	1	25	85	94	17		8.60662	3.1429	121.019	255.08	17.0548	104.907	4.8727	48.5867	140.143	115.45	91.2727
PF3D7_0104200		StAR-related lipid transfer protein	43	62	72	247	85	75	11	18	23	28	7		52.8693	97.43	111.709	396.257	161.073	117.434	53.5997	34.9824	37.9211	34.3892	37.5829
PF3D7_0104300	UBP1	ubiquitin carboxyl-terminal hydrolase 1%2C putative	45	47	21	70	90	28	10	19	17	15	8		55.3283	73.8583	32.5819	112.3	170.548	43.8419	48.727	36.9259	28.0287	18.4228	42.9519
PF3D7_0104400	LytB	4-hydroxy-3-methylbut-2-enyl diphosphate reductase	81	94	107	140	117	132	79	222	369	503	145		99.5909	147.717	166.013	224.599	221.712	206.683	384.943	431.45	608.387	617.778	778.503
PF3D7_0104500		conserved protein%2C unknown function	188	161	121	21	73	104	18	46	36	60	20		231.149	253.004	187.734	33.6899	138.333	162.841	87.7086	89.3995	59.3548	73.6912	107.38
PF3D7_0104600		conserved Plasmodium protein%2C unknown function	13	34	18	3	9	16	8	21	8	18	3		15.9837	53.4294	27.9274	4.81284	17.0548	25.0525	38.9816	40.8128	13.19	22.1074	16.107
PF3D7_0104700	MFR2	apicomplexan amino acid transporter ApiAT9	0	0	0	1	0	0	2	8	7	8	2		0	0	0	1.60428	0	0	9.7454	15.5477	11.5412	9.8255	10.738
PF3D7_0104800	NPT1	apicomplexan amino acid transporter ApiAT8	3	26	42	43	5	58	2	2	2	1	0		3.68855	40.8578	65.1639	68.984	9.47487	90.8153	9.7454	3.88694	3.29749	1.22819	0
PF3D7_0105100		conserved Apicomplexan protein%2C unknown function	7	47	87	41	10	64	7	40	49	45	8		8.60662	73.8583	134.982	65.7754	18.9497	100.21	34.1089	77.7387	80.7885	55.2684	42.9519
PF3D7_0105200	RAP1	heptatricopeptide repeat and RAP domain-containing protein%2C putative	65	141	96	63	11	98	21	54	36	41	11		79.9187	221.575	148.946	101.07	20.8447	153.447	102.327	104.947	59.3548	50.3557	59.0588
PF3D7_0105300	CAP	cyclase-associated protein	22	29	345	771	66	296	45	84	62	107	19		27.0494	45.5721	535.275	1236.9	125.068	463.471	219.272	163.251	102.222	131.416	102.011
PF3D7_0105400		conserved Plasmodium protein%2C unknown function	15	7	122	473	23	115	31	47	30	37	12		18.4428	11.0002	189.286	758.824	43.5844	180.065	151.054	91.343	49.4623	45.4429	64.4278
PF3D7_0105500		conserved protein%2C unknown function	0	0	0	0	0	0	0	0	0	0	0		0	0	0	0	0	0	0	0	0	0	0
PF3D7_0105600		FtsJ-like methyltransferase%2C putative	57	63	47	53	64	63	21	27	18	21	9		70.0825	99.0015	72.9215	85.0268	121.278	98.6442	102.327	52.4736	29.6774	25.7919	48.3209
PF3D7_0105700		asparagine-rich antigen Pfa35-2	22	46	41	53	22	69	51	120	87	62	25		27.0494	72.2868	63.6123	85.0268	41.6894	108.039	248.508	233.216	143.441	76.1476	134.225
PF3D7_0105800		cyclin-dependent kinases regulatory subunit%2C putative	37	108	255	336	39	270	73	141	121	169	30		45.4922	169.717	395.638	539.038	73.9039	422.761	355.707	274.029	199.498	207.564	161.07
PF3D7_0105900		3'-5' exonuclease%2C putative	26	50	85	86	20	85	36	73	112	230	48		31.9675	78.5726	131.879	137.968	37.8995	133.091	175.417	141.873	184.659	282.483	257.711
PF3D7_0106000		conserved protein%2C unknown function	12	22	167	348	29	100	12	57	70	90	38		14.7542	34.572	259.104	558.289	54.9542	156.578	58.4724	110.778	115.412	110.537	204.021
PF3D7_0106100		V-type proton ATPase subunit C%2C putative	29	16	18	11	7	13	5	4	4	8	1		35.656	25.1432	27.9274	17.6471	13.2648	20.3552	24.3635	7.77387	6.59498	9.8255	5.36898
PF3D7_0106200		EF hand domain-containing protein%2C putative	2	2	36	45	5	30	10	34	24	27	7		2.45904	3.1429	55.8547	72.1926	9.47487	46.9734	48.727	66.0779	39.5699	33.1611	37.5829
PF3D7_0106300	ATP6	calcium-transporting ATPase	197	172	237	211	180	348	62	111	71	87	23		242.215	270.29	367.71	338.503	341.095	544.892	302.107	215.725	117.061	106.852	123.487
PF3D7_0106400		pre-rRNA-processing protein TSR2%2C putative	332	194	59	28	184	74	41	78	101	138	34		408.2	304.862	91.5397	44.9198	348.675	115.868	199.781	151.591	166.523	169.49	182.545
PF3D7_0106500		conserved Plasmodium protein%2C unknown function	6	7	53	33	9	51	11	37	33	50	6		7.37711	11.0002	82.2306	52.9412	17.0548	79.8548	53.5997	71.9083	54.4086	61.4094	32.2139
PF3D7_0106600		conserved Plasmodium protein%2C unknown function	0	0	0	1	0	0	0	0	0	1	0		0	0	0	1.60428	0	0	0	0	0	1.22819	0
PF3D7_0106700	AARP2	asparagine and aspartate rich protein 2	133	116	56	84	127	76	26	74	64	58	14		163.526	182.288	86.8852	134.759	240.662	118.999	126.69	143.817	105.52	71.2349	75.1658
PF3D7_0106800	RAB5c	ras-related protein Rab-5C	8	22	49	39	7	89	6	36	38	35	7		9.83614	34.572	76.0245	62.5669	13.2648	139.354	29.2362	69.9649	62.6523	42.9866	37.5829
PF3D7_0106900	IspD	2-C-methyl-D-erythritol 4-phosphate cytidylyltransferase%2C putative	13	34	55	41	9	90	16	36	46	94	25		15.9837	53.4294	85.3336	65.7754	17.0548	140.92	77.9632	69.9649	75.8423	115.45	134.225
PF3D7_0107000	CEN1	centrin-1	57	136	488	247	41	378	102	185	234	312	62		70.0825	213.718	757.142	396.257	77.6939	591.865	497.015	359.542	385.806	383.194	332.877
PF3D7_0107100		conserved protein%2C unknown function	5	19	26	4	3	30	19	19	15	19	5		6.14759	29.8576	40.3395	6.41712	5.68492	46.9734	92.5813	36.9259	24.7312	23.3356	26.8449
PF3D7_0107200	CCR4-3	CCR4 domain-containing protein 3%2C putative	12	24	37	19	8	25	13	29	14	21	2		14.7542	37.7149	57.4063	30.4813	15.1598	39.1445	63.3451	56.3606	23.0824	25.7919	10.738
PF3D7_0107300		conserved Plasmodium protein%2C unknown function	8	11	12	6	5	7	16	102	181	386	97		9.83614	17.286	18.6182	9.62567	9.47487	10.9605	77.9632	198.234	298.423	474.08	520.791
PF3D7_0107400	ATPk	ATP synthase-associated protein%2C putative	19	58	87	61	22	77	68	138	99	133	32		23.3608	91.1442	134.982	97.861	41.6894	120.565	331.344	268.199	163.226	163.349	171.807
PF3D7_0107500	NCR1	Niemann-Pick type C1-related protein	334	275	132	272	460	216	33	32	45	35	13		410.659	432.149	204.801	436.364	871.688	338.209	160.799	62.191	74.1935	42.9866	69.7968
PF3D7_0107600	eIK2	eukaryotic translation initiation factor 2-alpha kinase 2%2C putative	1	0	2	1	0	0	1	5	9	5	1		1.22952	0	3.10304	1.60428	0	0	4.8727	9.71734	14.8387	6.14094	5.36898
PF3D7_0107700		dolichyl-diphosphooligosaccharide--protein glycosyltransferase subunit OST3/OST6%2C putative	8	27	38	19	15	35	19	41	62	110	26		9.83614	42.4292	58.9578	30.4813	28.4246	54.8023	92.5813	79.6822	102.222	135.101	139.594
PF3D7_0107800	MRE11	double-strand break repair protein MRE11	29	79	95	36	14	87	22	56	39	72	12		35.656	124.145	147.394	57.754	26.5296	136.223	107.199	108.834	64.301	88.4295	64.4278
PF3D7_0107900		conserved Plasmodium protein%2C unknown function	44	40	39	21	11	72	16	29	54	66	13		54.0988	62.8581	60.5093	33.6899	20.8447	112.736	77.9632	56.3606	89.0322	81.0604	69.7968
PF3D7_0108000		proteasome subunit beta type-3%2C putative	273	319	551	313	103	440	62	151	175	235	49		335.658	501.293	854.888	502.139	195.182	688.944	302.107	293.464	288.53	288.624	263.08
PF3D7_0108100		conserved protein%2C unknown function	5	16	23	14	2	17	9	36	34	60	24		6.14759	25.1432	35.685	22.4599	3.78995	26.6183	43.8543	69.9649	56.0573	73.6912	128.856
PF3D7_0108300	ARP	conserved Plasmodium protein%2C unknown function	642	482	290	269	338	294	120	193	166	258	32		789.35	757.44	449.941	431.551	640.501	460.34	584.724	375.089	273.692	316.872	171.807
PF3D7_0108400		mitochondrial carrier protein%2C putative	21	26	23	13	27	22	21	20	36	49	7		25.8199	40.8578	35.685	20.8556	51.1643	34.4472	102.327	38.8694	59.3548	60.1812	37.5829
PF3D7_0108500		ELM2 domain-containing protein%2C putative	887	121	35	430	1811	77	86	40	75	47	18		1090.58	190.146	54.3032	689.84	3431.8	120.565	419.052	77.7387	123.656	57.7248	96.6417
PF3D7_0108600		DnaJ domain-containing protein%2C putative	7	45	60	24	7	62	22	122	199	284	75		8.60662	70.7154	93.0912	38.5027	13.2648	97.0784	107.199	237.103	328.1	348.805	402.674
PF3D7_0108700	PSOP24	secreted ookinete protein%2C putative	106	103	123	91	53	147	28	64	82	85	17		130.329	161.86	190.837	145.989	100.434	230.17	136.436	124.382	135.197	104.396	91.2727
PF3D7_0108800		mitochondrial carrier protein%2C putative	84	78	115	60	42	118	36	93	122	120	25		103.279	122.573	178.425	96.2567	79.5889	184.762	175.417	180.743	201.147	147.382	134.225
PF3D7_0109000	PHIL1	photosensitized INA-labeled protein PHIL1	111	45	82	1709	355	176	270	1131	761	804	118		136.476	70.7154	127.225	2741.71	672.715	275.577	1315.63	2198.06	1254.69	987.463	633.54
PF3D7_0109100	CCp5	LCCL domain-containing protein	55	22	20	225	70	38	178	645	745	853	132		67.6235	34.572	31.0304	360.963	132.648	59.4997	867.341	1253.54	1228.31	1047.64	708.706
PF3D7_0109200	CFIM25	cleavage and polyadenylation specificity factor subunit 5%2C putative	31	58	88	32	17	63	19	32	23	74	9		38.1151	91.1442	136.534	51.3369	32.2145	98.6442	92.5813	62.191	37.9211	90.8859	48.3209
PF3D7_0109300		elongation of fatty acids protein%2C putative	11	21	32	17	23	36	45	121	173	227	44		13.5247	33.0005	49.6487	27.2727	43.5844	56.3681	219.272	235.16	285.233	278.799	236.235
PF3D7_0109400		tubulin-specific chaperone a%2C putative	176	212	217	159	120	197	346	1674	878	502	129		216.395	333.148	336.68	255.08	227.397	308.459	1685.95	3253.37	1447.6	616.55	692.599
PF3D7_0109500		N-acetyltransferase%2C GNAT family%2C putative	24	28	17	5	14	22	5	21	41	46	18		29.5084	44.0007	26.3758	8.02139	26.5296	34.4472	24.3635	40.8128	67.5985	56.4966	96.6417
PF3D7_0109600	CoSP	cold-shock protein%2C putative	24	41	29	12	19	38	22	44	62	74	25		29.5084	64.4295	44.9941	19.2513	36.0045	59.4997	107.199	85.5126	102.222	90.8859	134.225
PF3D7_0109700	RRP36	rRNA biogenesis protein RRP36%2C putative	89	66	37	19	58	33	18	63	90	73	17		109.427	103.716	57.4063	30.4813	109.908	51.6708	87.7086	122.439	148.387	89.6577	91.2727
PF3D7_0109800	cPheRS	phenylalanyl-tRNA synthetase alpha subunit	145	121	100	56	102	113	21	30	21	30	8		178.28	190.146	155.152	89.8396	193.287	176.933	102.327	58.3041	34.6236	36.8456	42.9519
PF3D7_0109850		phosphatidate cytidylyltransferase%2C putative	1	7	36	50	4	46	4	4	7	13	1		1.22952	11.0002	55.8547	80.2139	7.57989	72.0259	19.4908	7.77387	11.5412	15.9664	5.36898
PF3D7_0109950	C2AP3	respiratory chain complex 2 associated protein 3	40	46	78	44	27	64	36	59	86	132	20		49.1807	72.2868	121.019	70.5883	51.1643	100.21	175.417	114.665	141.792	162.121	107.38
PF3D7_0110000		conserved Plasmodium protein%2C unknown function	513	240	130	101	338	163	1415	3158	2618	3195	627		630.743	377.149	201.698	162.032	640.501	255.222	6894.87	6137.47	4316.41	3924.06	3366.35
PF3D7_0110100	SELB	selenocysteine-specific elongation factor%2C putative	85	63	58	15	53	26	26	54	43	36	7		104.509	99.0015	89.9882	24.0642	100.434	40.7103	126.69	104.947	70.896	44.2147	37.5829
PF3D7_0110200	ERV1	FAD-linked sulfhydryl oxidase ERV1%2C putative	94	90	123	43	63	80	35	50	80	96	26		115.575	141.431	190.837	68.984	119.383	125.262	170.545	97.1734	131.9	117.906	139.594
PF3D7_0110400	RPB9	DNA-directed RNA polymerase II subunit RPB9%2C putative	57	46	46	20	46	19	29	38	12	21	1		70.0825	72.2868	71.3699	32.0856	87.1688	29.7498	141.308	73.8518	19.7849	25.7919	5.36898
PF3D7_0110500	BDP3	bromodomain protein 3%2C putative	54	92	59	27	31	55	26	66	50	34	10		66.394	144.574	91.5397	43.3155	58.7442	86.1179	126.69	128.269	82.4372	41.7584	53.6898
PF3D7_0110600	PIP5K	phosphatidylinositol-4-phosphate 5-kinase	71	86	80	61	103	109	18	35	39	35	5		87.2958	135.145	124.122	97.861	195.182	170.67	87.7086	68.0214	64.301	42.9866	26.8449
PF3D7_0110700	CAF1C	chromatin assembly factor 1 subunit C%2C putative	79	296	223	76	71	205	97	103	46	43	8		97.1319	465.15	345.989	121.925	134.543	320.985	472.652	200.177	75.8423	52.8121	42.9519
PF3D7_0110800		transcription initiation factor TFIIB%2C putative	210	164	99	179	170	105	93	160	95	66	26		258.199	257.718	153.601	287.166	322.145	164.407	453.161	310.955	156.631	81.0604	139.594
PF3D7_0110900	AKLP1	adenylate kinase-like protein 1	106	67	23	4	25	36	8	5	9	19	10		130.329	105.287	35.685	6.41712	47.3743	56.3681	38.9816	9.71734	14.8387	23.3356	53.6898
PF3D7_0111000		kinesin-8B%2C putative	42	41	69	65	29	83	31	98	138	160	31		51.6397	64.4295	107.055	104.278	54.9542	129.96	151.054	190.46	227.527	196.51	166.438
PF3D7_0111200		conserved protein%2C unknown function	7	35	64	39	5	58	9	19	18	42	9		8.60662	55.0008	99.2973	62.5669	9.47487	90.8153	43.8543	36.9259	29.6774	51.5839	48.3209
PF3D7_0111300		P-loop containing nucleoside triphosphate hydrolase%2C putative	40	102	150	82	13	133	34	84	85	86	8		49.1807	160.288	232.728	131.551	24.6346	208.249	165.672	163.251	140.143	105.624	42.9519
PF3D7_0111400	GEXP19	gametocyte exported protein 19	26	72	100	37	11	132	31	81	87	119	24		31.9675	113.145	155.152	59.3583	20.8447	206.683	151.054	157.421	143.441	146.154	128.856
PF3D7_0111500		UMP-CMP kinase%2C putative	45	113	192	344	28	216	17	45	41	49	6		55.3283	177.574	297.892	551.872	53.0592	338.209	82.8359	87.4561	67.5985	60.1812	32.2139
PF3D7_0111600		conserved Plasmodium protein%2C unknown function	13	14	10	8	3	5	5	16	19	28	5		15.9837	22.0003	15.5152	12.8342	5.68492	7.8289	24.3635	31.0955	31.3262	34.3892	26.8449
PF3D7_0111700		conserved protein%2C unknown function	22	25	16	4	4	33	7	5	4	6	0		27.0494	39.2863	24.8243	6.41712	7.57989	51.6708	34.1089	9.71734	6.59498	7.36912	0
PF3D7_0111800		eukaryotic translation initiation factor 4E%2C putative	132	150	119	49	31	109	20	84	125	231	49		162.296	235.718	184.631	78.6097	58.7442	170.67	97.454	163.251	206.093	283.711	263.08
PF3D7_0111900		mitochondrial distribution and morphology protein%2C putative	0	1	2	2	0	0	0	2	0	1	0		0	1.57145	3.10304	3.20856	0	0	0	3.88694	0	1.22819	0
PF3D7_0112000	TatD	TatD-like deoxyribonuclease	11	11	11	0	5	17	1	0	6	0	0		13.5247	17.286	17.0667	0	9.47487	26.6183	4.8727	0	9.89247	0	0
PF3D7_0112100	PIMMS1	PIMMS1 protein	0	0	0	0	0	0	0	0	0	0	0		0	0	0	0	0	0	0	0	0	0	0
PF3D7_0112200	MRP1	ABC transporter C family member 1	227	437	347	70	7	250	6	2	0	0	0		279.101	686.725	538.378	112.3	13.2648	391.445	29.2362	3.88694	0	0	0
PF3D7_0112800		Plasmodium exported protein (hyp11)%2C unknown function	4	2	9	6	25	3	5	22	99	141	44		4.91807	3.1429	13.9637	9.62567	47.3743	4.69734	24.3635	42.7563	163.226	173.174	236.235
PF3D7_0112900		Plasmodium exported protein%2C unknown function	6	2	9	101	42	13	8	6	7	3	3		7.37711	3.1429	13.9637	162.032	79.5889	20.3552	38.9816	11.6608	11.5412	3.68456	16.107
PF3D7_0113000	GARP	glutamic acid-rich protein GARP	1137	619	155	8	65	100	7	9	2	7	5		1397.96	972.729	240.486	12.8342	123.173	156.578	34.1089	17.4912	3.29749	8.59731	26.8449
PF3D7_0113100	SURF1.1	surface-associated interspersed protein 1.1 (SURFIN 1.1)	5	5	1	1	2	2	0	5	2	2	1		6.14759	7.85726	1.55152	1.60428	3.78995	3.13156	0	9.71734	3.29749	2.45637	5.36898
PF3D7_0113200		Plasmodium exported protein%2C unknown function	44	119	35	23	8	71	0	6	13	10	2		54.0988	187.003	54.3032	36.8984	15.1598	111.17	0	11.6608	21.4337	12.2819	10.738
PF3D7_0113300		Plasmodium exported protein (hyp1)%2C unknown function	165	34	18	34	272	18	19	16	24	17	5		202.87	53.4294	27.9274	54.5455	515.433	28.1841	92.5813	31.0955	39.5699	20.8792	26.8449
PF3D7_0113400		Plasmodium exported protein%2C unknown function	13	4	2	3	1	8	11	9	10	7	3		15.9837	6.28581	3.10304	4.81284	1.89497	12.5262	53.5997	17.4912	16.4874	8.59731	16.107
PF3D7_0113700	HSP40	heat shock protein 40%2C type II	197	36	17	36	206	22	9	9	10	8	3		242.215	56.5723	26.3758	57.754	390.364	34.4472	43.8543	17.4912	16.4874	9.8255	16.107
PF3D7_0113800		DBL containing protein%2C unknown function	4	2	1	0	12	2	0	1	2	0	1		4.91807	3.1429	1.55152	0	22.7397	3.13156	0	1.94347	3.29749	0	5.36898
PF3D7_0113900	CBP1	Plasmodium exported protein (hyp8)	329	35	34	44	247	25	3	9	32	75	29		404.511	55.0008	52.7517	70.5883	468.058	39.1445	14.6181	17.4912	52.7598	92.1141	155.701
PF3D7_0114000	EPF1	MEC domain-containing protein	63	49	6	22	47	18	207	148	105	68	11		77.4596	77.0012	9.30912	35.2941	89.0637	28.1841	1008.65	287.633	173.118	83.5167	59.0588
PF3D7_0114100	MC-2TM	Pfmc-2TM Maurer's cleft two transmembrane protein	645	862	49	6	15	55	4	0	0	1	1		793.039	1354.59	76.0245	9.62567	28.4246	86.1179	19.4908	0	0	1.22819	5.36898
PF3D7_0114200	EPF3	Plasmodium exported protein (hyp4)%2C unknown function	0	0	0	0	0	0	0	0	0	0	0		0	0	0	0	0	0	0	0	0	0	0
PF3D7_0114500		Plasmodium exported protein (hyp10)%2C unknown function	16	7	0	2	3	0	0	0	0	0	0		19.6723	11.0002	0	3.20856	5.68492	0	0	0	0	0	0
PF3D7_0114700	RIF	PIR protein	0	0	0	0	0	0	0	0	0	0	0		0	0	0	0	0	0	0	0	0	0	0
PF3D7_0114750		Plasmodium exported protein%2C unknown function%2C fragment	0	0	0	0	0	0	0	0	0	0	0		0	0	0	0	0	0	0	0	0	0	0
PF3D7_0114800		Plasmodium exported protein (hyp7)%2C unknown function	2	2	0	0	0	1	0	0	0	0	0		2.45904	3.1429	0	0	0	1.56578	0	0	0	0	0
PF3D7_0115000	SURF1.3	surface-associated interspersed protein 1.3 (SURFIN 1.3)	3	4	1	1	1	1	3	1	2	0	0		3.68855	6.28581	1.55152	1.60428	1.89497	1.56578	14.6181	1.94347	3.29749	0	0
PF3D7_0115100		Plasmodium exported protein (PHISTa)%2C unknown function	0	0	0	0	0	0	1	2	2	4	2		0	0	0	0	0	0	4.8727	3.88694	3.29749	4.91275	10.738
PF3D7_0115200	RIF	PIR protein	0	0	0	0	0	0	0	0	0	0	0		0	0	0	0	0	0	0	0	0	0	0
PF3D7_0115300	RIF	PIR protein	0	0	0	0	0	0	0	0	0	0	0		0	0	0	0	0	0	0	0	0	0	0
PF3D7_0115400		PIR protein	0	0	0	0	0	0	0	0	0	0	0		0	0	0	0	0	0	0	0	0	0	0
PF3D7_0115600	RIF	PIR protein	2	1	0	0	0	0	0	0	0	0	0		2.45904	1.57145	0	0	0	0	0	0	0	0	0
PF3D7_0115700	VAR	erythrocyte membrane protein 1%2C PfEMP1	0	2	2	4	0	1	0	1	0	2	0		0	3.1429	3.10304	6.41712	0	1.56578	0	1.94347	0	2.45637	0
PF3D7_0200100	VAR	erythrocyte membrane protein 1%2C PfEMP1	2	0	6	3	1	1	0	0	0	1	0		2.45904	0	9.30912	4.81284	1.89497	1.56578	0	0	0	1.22819	0
PF3D7_0200200	RIF	PIR protein	8	10	0	0	0	0	0	0	0	0	0		9.83614	15.7145	0	0	0	0	0	0	0	0	0
PF3D7_0200300		erythrocyte membrane protein 1 (PfEMP1)%2C exon 2	0	0	0	0	0	0	0	0	0	0	0		0	0	0	0	0	0	0	0	0	0	0
PF3D7_0200400		PIR protein	0	0	0	1	0	0	0	0	0	0	0		0	0	0	1.60428	0	0	0	0	0	0	0
PF3D7_0200500	RIF	PIR protein	27	24	0	0	2	5	1	0	1	0	0		33.197	37.7149	0	0	3.78995	7.8289	4.8727	0	1.64874	0	0
PF3D7_0200600	RIF	PIR protein	0	0	0	0	0	0	0	0	0	0	0		0	0	0	0	0	0	0	0	0	0	0
PF3D7_0200700	RIF	PIR protein	5	7	2	0	0	0	0	0	0	0	0		6.14759	11.0002	3.10304	0	0	0	0	0	0	0	0
PF3D7_0201000	RIF	PIR protein	1	2	0	0	0	0	0	0	0	0	0		1.22952	3.1429	0	0	0	0	0	0	0	0	0
PF3D7_0201100		Plasmodium exported protein%2C unknown function%2C fragment	0	0	0	0	0	0	0	0	0	0	0		0	0	0	0	0	0	0	0	0	0	0
PF3D7_0201200	RIF	PIR protein	0	0	0	0	0	0	0	0	0	0	0		0	0	0	0	0	0	0	0	0	0	0
PF3D7_0201300		PIR protein	0	2	0	0	0	0	0	0	0	0	0		0	3.1429	0	0	0	0	0	0	0	0	0
PF3D7_0201400		Plasmodium exported protein (hyp10)%2C unknown function	0	0	0	0	0	0	0	0	0	0	0		0	0	0	0	0	0	0	0	0	0	0
PF3D7_0201500		Plasmodium exported protein (hyp9)%2C unknown function	0	0	0	0	0	0	0	0	0	0	0		0	0	0	0	0	0	0	0	0	0	0
PF3D7_0201600	RLP1	PHISTb domain-containing RESA-like protein 1	0	0	0	0	0	0	0	0	0	0	0		0	0	0	0	0	0	0	0	0	0	0
PF3D7_0201700		DnaJ protein%2C putative	0	0	0	0	0	0	0	0	0	0	0		0	0	0	0	0	0	0	0	0	0	0
PF3D7_0201800	KAHsp40	knob associated heat shock protein 40	0	0	0	0	0	0	0	0	0	0	0		0	0	0	0	0	0	0	0	0	0	0
PF3D7_0201900	EMP3	erythrocyte membrane protein 3	0	0	0	0	0	0	0	0	0	0	0		0	0	0	0	0	0	0	0	0	0	0
PF3D7_0202000	KAHRP	knob-associated histidine-rich protein	625	202	38	10	124	39	1	4	0	0	0		768.449	317.433	58.9578	16.0428	234.977	61.0655	4.8727	7.77387	0	0	0
PF3D7_0202100	LSAP2	Plasmodium exported protein (PHISTc)%2C unknown function	176	127	53	292	426	62	32	3	10	2	1		216.395	199.574	82.2306	468.449	807.259	97.0784	155.926	5.83041	16.4874	2.45637	5.36898
PF3D7_0202200	PTP1	EMP1-trafficking protein	391	33	4	43	599	9	14	7	2	1	2		480.741	51.8579	6.20608	68.984	1135.09	14.092	68.2178	13.6043	3.29749	1.22819	10.738
PF3D7_0202300		Plasmodium exported protein (hyp11)%2C unknown function	2	8	2	0	0	0	0	0	0	0	0		2.45904	12.5716	3.10304	0	0	0	0	0	0	0	0
PF3D7_0202400	PTEF	translation-enhancing factor	46	68	38	34	10	64	7	29	58	72	8		56.5578	106.859	58.9578	54.5455	18.9497	100.21	34.1089	56.3606	95.6272	88.4295	42.9519
PF3D7_0202500	ETRAMP2	early transcribed membrane protein 2	5624	546	20	1221	4074	127	174	39	14	17	13		6914.81	858.013	31.0304	1958.82	7720.12	198.854	847.85	75.7953	23.0824	20.8792	69.7968
PF3D7_0202600		nucleic acid-binding protein%2C putative	19	43	44	31	22	62	13	77	189	294	61		23.3608	67.5725	68.2669	49.7326	41.6894	97.0784	63.3451	149.647	311.613	361.087	327.508
PF3D7_0202700	OPP	octaprenyl pyrophosphate synthase	15	40	63	38	6	57	23	38	30	70	14		18.4428	62.8581	97.7458	60.9626	11.3698	89.2495	112.072	73.8518	49.4623	85.9731	75.1658
PF3D7_0202800		conserved Plasmodium protein%2C unknown function	3	11	48	32	2	29	17	72	83	136	25		3.68855	17.286	74.473	51.3369	3.78995	45.4076	82.8359	139.93	136.846	167.033	134.225
PF3D7_0202900	DHHC12	palmitoyltransferase DHHC12%2C putative	1	9	28	30	2	16	1	1	0	4	0		1.22952	14.1431	43.4426	48.1284	3.78995	25.0525	4.8727	1.94347	0	4.91275	0
PF3D7_0203000	ROPE	repetitive organellar protein%2C putative	10	23	44	134	22	69	13	25	33	32	6		12.2952	36.1434	68.2669	214.973	41.6894	108.039	63.3451	48.5867	54.4086	39.302	32.2139
PF3D7_0203100		protein kinase%2C putative	10	18	8	112	15	13	13	41	92	122	30		12.2952	28.2861	12.4122	179.679	28.4246	20.3552	63.3451	79.6822	151.685	149.839	161.07
PF3D7_0203200		conserved Plasmodium protein%2C unknown function	48	34	31	38	53	37	20	79	229	301	82		59.0169	53.4294	48.0971	60.9626	100.434	57.9339	97.454	153.534	377.563	369.684	440.257
PF3D7_0203300	ERCC1	ERCC1 nucleotide excision repair protein%2C putative	39	36	75	84	16	54	24	67	68	200	79		47.9512	56.5723	116.364	134.759	30.3196	84.5522	116.945	130.212	112.115	245.637	424.15
PF3D7_0203400		conserved protein%2C unknown function	43	202	479	233	53	445	50	182	252	218	45		52.8693	317.433	743.178	373.797	100.434	696.772	243.635	353.711	415.484	267.745	241.604
PF3D7_0203600		conserved Plasmodium protein%2C unknown function	3	21	69	40	10	52	15	21	22	23	5		3.68855	33.0005	107.055	64.1712	18.9497	81.4206	73.0905	40.8128	36.2724	28.2483	26.8449
PF3D7_0203700	MAK16	protein MAK16%2C putative	16	13	6	6	23	3	10	6	38	8	4		19.6723	20.4289	9.30912	9.62567	43.5844	4.69734	48.727	11.6608	62.6523	9.8255	21.4759
PF3D7_0203800		WD repeat-containing protein%2C putative	19	33	23	15	5	21	17	357	1378	1842	401		23.3608	51.8579	35.685	24.0642	9.47487	32.8814	82.8359	693.818	2271.97	2262.32	2152.96
PF3D7_0203900		5'-3' exonuclease%2C putative	12	72	86	24	7	44	17	38	41	45	6		14.7542	113.145	133.431	38.5027	13.2648	68.8944	82.8359	73.8518	67.5985	55.2684	32.2139
PF3D7_0204000	CAPH2	condensin-2 complex subunit H2%2C putative	12	26	29	13	3	33	19	37	50	49	12		14.7542	40.8578	44.9941	20.8556	5.68492	51.6708	92.5813	71.9083	82.4372	60.1812	64.4278
PF3D7_0204100		Sel1 repeat-containing protein%2C putative	23	39	194	329	34	153	45	110	133	129	18		28.2789	61.2866	300.995	527.808	64.4291	239.564	219.272	213.782	219.283	158.436	96.6417
PF3D7_0204200	SEC66	translocation protein SEC66%2C putative	71	34	51	125	57	76	12	44	47	74	25		87.2958	53.4294	79.1275	200.535	108.013	118.999	58.4724	85.5126	77.491	90.8859	134.225
PF3D7_0204300		conserved Plasmodium protein%2C unknown function	53	56	31	12	40	29	1	4	6	16	3		65.1644	88.0013	48.0971	19.2513	75.7989	45.4076	4.8727	7.77387	9.89247	19.651	16.107
PF3D7_0204400		dynein light chain%2C putative	20	13	10	2	16	17	2	1	7	8	2		24.5904	20.4289	15.5152	3.20856	30.3196	26.6183	9.7454	1.94347	11.5412	9.8255	10.738
PF3D7_0204500	AspAT	aspartate aminotransferase	54	64	36	15	43	80	2	0	5	2	0		66.394	100.573	55.8547	24.0642	81.4838	125.262	9.7454	0	8.24372	2.45637	0
PF3D7_0204600		5'-3' exonuclease%2C putative	25	44	50	14	21	54	8	19	20	19	3		30.7379	69.1439	77.576	22.4599	39.7944	84.5522	38.9816	36.9259	32.9749	23.3356	16.107
PF3D7_0204700	HT1	sugar transporter	315	261	128	123	224	143	49	87	40	67	10		387.298	410.149	198.595	197.326	424.474	223.907	238.762	169.082	65.9498	82.2886	53.6898
PF3D7_0204800		3'-5' exonuclease%2C putative	16	52	75	28	8	47	26	54	47	62	7		19.6723	81.7155	116.364	44.9198	15.1598	73.5917	126.69	104.947	77.491	76.1476	37.5829
PF3D7_0204900	COQ5	2-methoxy-6-polyprenyl-1%2C4-benzoquinol methylase%2C mitochondrial%2C putative	15	42	52	34	7	56	20	22	21	16	7		18.4428	66.001	80.6791	54.5455	13.2648	87.6837	97.454	42.7563	34.6236	19.651	37.5829
PF3D7_0205000		conserved Plasmodium protein%2C unknown function	10	6	12	10	4	2	20	29	36	34	2		12.2952	9.42871	18.6182	16.0428	7.57989	3.13156	97.454	56.3606	59.3548	41.7584	10.738
PF3D7_0205100		conserved Plasmodium protein%2C unknown function	14	11	15	6	4	12	33	55	54	38	7		17.2132	17.286	23.2728	9.62567	7.57989	18.7894	160.799	106.891	89.0322	46.6711	37.5829
PF3D7_0205200		MORN repeat protein%2C putative	0	0	0	9	0	6	7	5	23	34	5		0	0	0	14.4385	0	9.39468	34.1089	9.71734	37.9211	41.7584	26.8449
PF3D7_0205300		conserved Plasmodium protein%2C unknown function	3	5	4	3	3	4	3	5	14	16	2		3.68855	7.85726	6.20608	4.81284	5.68492	6.26312	14.6181	9.71734	23.0824	19.651	10.738
PF3D7_0205400		PCI domain-containing protein%2C putative	138	107	121	33	87	71	22	55	35	46	9		169.673	168.145	187.734	52.9412	164.863	111.17	107.199	106.891	57.7061	56.4966	48.3209
PF3D7_0205500		DNA-directed RNA polymerase II 16 kDa subunit%2C putative	244	155	144	79	158	89	24	63	121	246	51		300.002	243.575	223.419	126.738	299.406	139.354	116.945	122.439	199.498	302.134	273.818
PF3D7_0205600		conserved Plasmodium protein%2C unknown function	3	32	43	27	7	27	6	7	18	15	3		3.68855	50.2865	66.7154	43.3155	13.2648	42.2761	29.2362	13.6043	29.6774	18.4228	16.107
PF3D7_0205700		RNA-binding protein%2C putative	12	11	11	5	9	15	7	20	14	22	12		14.7542	17.286	17.0667	8.02139	17.0548	23.4867	34.1089	38.8694	23.0824	27.0201	64.4278
PF3D7_0205800	PH1	PH domain-containing protein%2C putative	3	11	59	30	7	64	12	13	9	34	4		3.68855	17.286	91.5397	48.1284	13.2648	100.21	58.4724	25.2651	14.8387	41.7584	21.4759
PF3D7_0205900	RPN1	26S proteasome regulatory subunit RPN1%2C putative	276	250	386	377	138	431	77	216	241	364	104		339.347	392.863	598.887	604.813	261.506	674.852	375.198	419.789	397.347	447.06	558.374
PF3D7_0206000	RAD2	DNA repair protein RAD2%2C putative	46	60	43	78	55	55	23	38	37	53	5		56.5578	94.2871	66.7154	125.134	104.224	86.1179	112.072	73.8518	61.0036	65.0939	26.8449
PF3D7_0206100	SufE	cysteine desulfuration protein SufE	74	51	56	45	39	68	11	21	26	19	7		90.9843	80.1441	86.8852	72.1926	73.9039	106.473	53.5997	40.8128	42.8674	23.3356	37.5829
PF3D7_0206200	PAT	pantothenate transporter	23	20	35	419	109	69	31	101	108	89	34		28.2789	31.429	54.3032	672.193	206.552	108.039	151.054	196.29	178.064	109.309	182.545
PF3D7_0206500		conserved Plasmodium protein%2C unknown function	148	112	71	84	118	90	25	50	108	196	71		181.969	176.003	110.158	134.759	223.607	140.92	121.818	97.1734	178.064	240.725	381.198
PF3D7_0206600		DNA-directed RNA polymerase III subunit RPC10%2C putative	81	59	26	27	59	32	7	25	20	40	12		99.5909	92.7157	40.3395	43.3155	111.803	50.105	34.1089	48.5867	32.9749	49.1275	64.4278
PF3D7_0206700	ADSL	adenylosuccinate lyase	125	79	66	18	114	74	26	40	40	52	13		153.69	124.145	102.4	28.877	216.027	115.868	126.69	77.7387	65.9498	63.8657	69.7968
PF3D7_0206800	MSP2	merozoite surface protein 2	88	28	1384	5560	550	1087	44	11	3	0	0		108.198	44.0007	2147.3	8919.79	1042.24	1702	214.399	21.3782	4.94623	0	0
PF3D7_0206900	MSP5	merozoite surface protein 5	17	31	58	498	59	62	5	0	2	3	0		20.9018	48.715	89.9882	798.931	111.803	97.0784	24.3635	0	3.29749	3.68456	0
PF3D7_0207000	MSP4	merozoite surface protein 4	29	89	352	807	86	475	32	83	93	66	19		35.656	139.859	546.135	1294.65	162.968	743.746	155.926	161.308	153.333	81.0604	102.011
PF3D7_0207100		conserved Plasmodium protein%2C unknown function	19	32	94	301	59	158	34	72	86	111	36		23.3608	50.2865	145.843	482.888	111.803	247.393	165.672	139.93	141.792	136.329	193.283
PF3D7_0207200	ISCA1	iron-sulfur assembly protein%2C putative	8	31	43	115	16	46	5	32	75	89	20		9.83614	48.715	66.7154	184.492	30.3196	72.0259	24.3635	62.191	123.656	109.309	107.38
PF3D7_0207300	SERA8	serine repeat antigen 8	0	0	0	0	0	0	0	1	0	1	1		0	0	0	0	0	0	0	1.94347	0	1.22819	5.36898
PF3D7_0207400	SERA7	serine repeat antigen 7	3	26	202	226	19	199	6	2	8	4	1		3.68855	40.8578	313.407	362.567	36.0045	311.59	29.2362	3.88694	13.19	4.91275	5.36898
PF3D7_0207500	SERA6	serine repeat antigen 6	7	86	528	413	34	659	6	2	0	0	1		8.60662	135.145	819.203	662.567	64.4291	1031.85	29.2362	3.88694	0	0	5.36898
PF3D7_0207600	SERA5	serine repeat antigen 5	22	74	2176	2591	161	2717	23	7	0	0	2		27.0494	116.287	3376.11	4156.69	305.091	4254.23	112.072	13.6043	0	0	10.738
PF3D7_0207700	SERA4	serine repeat antigen 4	1	14	313	405	30	320	4	1	0	0	2		1.22952	22.0003	485.626	649.733	56.8492	501.05	19.4908	1.94347	0	0	10.738
PF3D7_0207800	SERA3	serine repeat antigen 3	2	7	184	199	20	137	3	0	1	2	0		2.45904	11.0002	285.48	319.252	37.8995	214.512	14.6181	0	1.64874	2.45637	0
PF3D7_0207900	SERA2	serine repeat antigen 2	0	1	11	24	3	17	0	2	14	17	2		0	1.57145	17.0667	38.5027	5.68492	26.6183	0	3.88694	23.0824	20.8792	10.738
PF3D7_0208000	SERA1	serine repeat antigen 1	6	5	71	133	11	81	6	16	21	32	6		7.37711	7.85726	110.158	213.369	20.8447	126.828	29.2362	31.0955	34.6236	39.302	32.2139
PF3D7_0208100		C2 domain-containing protein 5%2C putative	6	46	106	74	5	137	15	46	97	159	17		7.37711	72.2868	164.461	118.717	9.47487	214.512	73.0905	89.3995	159.928	195.282	91.2727
PF3D7_0208200	KRR1	KRR1 small subunit processome component%2C putative	209	154	72	44	175	76	34	70	70	92	22		256.969	242.004	111.709	70.5883	331.62	118.999	165.672	136.043	115.412	112.993	118.118
PF3D7_0208300		conserved Plasmodium protein%2C unknown function	91	62	30	33	63	30	36	48	29	35	8		111.886	97.43	46.5456	52.9412	119.383	46.9734	175.417	93.2865	47.8136	42.9866	42.9519
PF3D7_0208400		histidine phosphatase%2C putative	124	113	206	218	66	177	42	70	110	124	18		152.46	177.574	319.613	349.733	125.068	277.143	204.653	136.043	181.362	152.295	96.6417
PF3D7_0208500	ACP	acyl carrier protein	7	48	82	62	15	122	10	22	34	30	6		8.60662	75.4297	127.225	99.4653	28.4246	191.025	48.727	42.7563	56.0573	36.8456	32.2139
PF3D7_0208600	RRF1	ribosome-recycling factor	33	133	192	77	15	162	21	103	153	132	38		40.5741	209.003	297.892	123.529	28.4246	253.656	102.327	200.177	252.258	162.121	204.021
PF3D7_0208700		SHS2 domain-containing protein%2C putative	143	150	90	41	58	74	25	111	224	348	61		175.821	235.718	139.637	65.7754	109.908	115.868	121.818	215.725	369.319	427.409	327.508
PF3D7_0208800		protein P22%2C putative	117	83	94	52	66	94	37	155	189	251	48		143.854	130.431	145.843	83.4225	125.068	147.183	180.29	301.238	311.613	308.275	257.711
PF3D7_0208900	P230p	transmission-blocking target antigen s230 paralog	4	2	0	1	1	3	2	5	4	2	2		4.91807	3.1429	0	1.60428	1.89497	4.69734	9.7454	9.71734	6.59498	2.45637	10.738
PF3D7_0209000	P230	transmission-blocking target antigen s230	20	7	2	6	14	10	63	280	120	88	26		24.5904	11.0002	3.10304	9.62567	26.5296	15.6578	306.98	544.171	197.849	108.08	139.594
PF3D7_0209100	PATPL1	patatin-like phospholipase 1	44	41	65	43	79	65	36	39	67	84	17		54.0988	64.4295	100.849	68.984	149.703	101.776	175.417	75.7953	110.466	103.168	91.2727
PF3D7_0209200	MTR3	exosome complex component MTR3%2C putative	144	85	72	32	72	87	30	46	51	60	8		177.051	133.573	111.709	51.3369	136.438	136.223	146.181	89.3995	84.086	73.6912	42.9519
PF3D7_0209300	IspF	2C-methyl-D-erythritol 2%2C4-cyclodiphosphate synthase	73	114	145	58	22	145	14	24	19	30	2		89.7548	179.146	224.97	93.0482	41.6894	227.038	68.2178	46.6432	31.3262	36.8456	10.738
PF3D7_0209400		ARMT1-like domain-containing protein%2C putative	113	89	140	67	73	104	16	51	50	103	18		138.936	139.859	217.213	107.487	138.333	162.841	77.9632	99.1169	82.4372	126.503	96.6417
PF3D7_0209500		conserved Plasmodium protein%2C unknown function	4	0	5	111	30	11	3	36	93	65	8		4.91807	0	7.7576	178.075	56.8492	17.2236	14.6181	69.9649	153.333	79.8322	42.9519
PF3D7_0209600		transporter%2C putative	8	4	62	97	15	53	4	11	13	48	11		9.83614	6.28581	96.1943	155.615	28.4246	82.9864	19.4908	21.3782	21.4337	58.953	59.0588
PF3D7_0209700		RING zinc finger protein%2C putative	46	38	17	50	88	23	9	13	28	12	5		56.5578	59.7152	26.3758	80.2139	166.758	36.013	43.8543	25.2651	46.1649	14.7382	26.8449
PF3D7_0209800	UAP56	ATP-dependent RNA helicase UAP56	1188	843	676	312	679	541	97	174	224	407	124		1460.67	1324.73	1048.83	500.535	1286.69	847.087	472.652	338.164	369.319	499.872	665.754
PF3D7_0210000	Sec61-gamma	secretory complex protein 61 gamma subunit	328	149	216	171	114	92	33	218	239	376	104		403.282	234.146	335.128	274.332	216.027	144.052	160.799	423.676	394.05	461.798	558.374
PF3D7_0210100	RPL37A	60S ribosomal protein L37ae%2C putative	2714	1746	1305	465	1120	900	191	441	552	698	160		3336.91	2743.76	2024.73	745.99	2122.37	1409.2	930.686	857.07	910.107	857.275	859.037
PF3D7_0210200		conserved Plasmodium protein%2C unknown function	21	122	175	117	12	151	40	63	94	109	13		25.8199	191.717	271.516	187.701	22.7397	236.433	194.908	122.439	154.982	133.872	69.7968
PF3D7_0210300		monocarboxylate transporter%2C putative	11	44	67	21	8	55	5	16	8	15	3		13.5247	69.1439	103.952	33.6899	15.1598	86.1179	24.3635	31.0955	13.19	18.4228	16.107
PF3D7_0210400		50S ribosomal protein L33%2C putative	13	57	101	28	5	113	9	10	29	31	4		15.9837	89.5728	156.704	44.9198	9.47487	176.933	43.8543	19.4347	47.8136	38.0738	21.4759
PF3D7_0210500		conserved Plasmodium protein%2C unknown function	19	59	28	39	14	52	10	16	14	14	4		23.3608	92.7157	43.4426	62.5669	26.5296	81.4206	48.727	31.0955	23.0824	17.1946	21.4759
PF3D7_0210600	CERLI1	rhoptry apical surface protein RASP2	31	7	20	781	114	58	32	190	309	295	80		38.1151	11.0002	31.0304	1252.94	216.027	90.8153	155.926	369.259	509.462	362.315	429.519
PF3D7_0210700	SYN17	syntaxin%2C Qa-SNARE family	14	7	14	128	16	10	17	117	110	198	90		17.2132	11.0002	21.7213	205.348	30.3196	15.6578	82.8359	227.386	181.362	243.181	483.209
PF3D7_0210800		conserved Plasmodium protein%2C unknown function	119	56	20	29	219	72	23	41	40	22	12		146.313	88.0013	31.0304	46.5241	414.999	112.736	112.072	79.6822	65.9498	27.0201	64.4278
PF3D7_0210900		conserved Plasmodium protein%2C unknown function	440	368	388	163	359	356	55	120	112	171	33		540.988	578.294	601.99	261.497	680.295	557.418	267.999	233.216	184.659	210.02	177.176
PF3D7_0211100		conserved Plasmodium protein%2C unknown function	16	29	12	29	3	7	17	25	30	27	5		19.6723	45.5721	18.6182	46.5241	5.68492	10.9605	82.8359	48.5867	49.4623	33.1611	26.8449
PF3D7_0211200	RAB5a	ras-related protein Rab-5A	24	81	75	56	6	115	11	35	32	23	5		29.5084	127.288	116.364	89.8396	11.3698	180.065	53.5997	68.0214	52.7598	28.2483	26.8449
PF3D7_0211300		ubiquinol-cytochrome-c reductase complex assembly factor 1%2C putative	7	27	29	25	15	56	35	62	58	50	15		8.60662	42.4292	44.9941	40.107	28.4246	87.6837	170.545	120.495	95.6272	61.4094	80.5348
PF3D7_0211400	KASIII	oxoacyl-ACP synthase	4	8	9	3	10	8	28	50	47	53	17		4.91807	12.5716	13.9637	4.81284	18.9497	12.5262	136.436	97.1734	77.491	65.0939	91.2727
PF3D7_0211500		GAF domain-related protein%2C putative	2	4	17	36	9	11	16	26	35	28	5		2.45904	6.28581	26.3758	57.754	17.0548	17.2236	77.9632	50.5302	57.7061	34.3892	26.8449
PF3D7_0211600	ALG14	UDP-N-acetylglucosamine transferase subunit ALG14%2C putative	1	0	19	44	0	15	3	2	6	6	3		1.22952	0	29.4789	70.5883	0	23.4867	14.6181	3.88694	9.89247	7.36912	16.107
PF3D7_0211700	TKL1	tyrosine kinase-like protein%2C putative	13	56	66	48	7	78	4	14	20	19	3		15.9837	88.0013	102.4	77.0054	13.2648	122.131	19.4908	27.2086	32.9749	23.3356	16.107
PF3D7_0211800	AsnRS	asparagine--tRNA ligase	326	310	242	84	193	206	47	64	74	109	29		400.823	487.15	375.468	134.759	365.73	322.551	229.017	124.382	122.007	133.872	155.701
PF3D7_0211900		pseudouridine synthase%2C putative	17	55	144	101	23	207	18	63	51	41	10		20.9018	86.4299	223.419	162.032	43.5844	324.117	87.7086	122.439	84.086	50.3557	53.6898
PF3D7_0212000		GDP-fructose:GMP antiporter%2C putative	6	52	91	38	8	109	22	67	89	68	8		7.37711	81.7155	141.188	60.9626	15.1598	170.67	107.199	130.212	146.738	83.5167	42.9519
PF3D7_0212100		conserved Plasmodium protein%2C unknown function	61	89	112	99	63	113	18	36	31	18	4		75.0006	139.859	173.77	158.824	119.383	176.933	87.7086	69.9649	51.1111	22.1074	21.4759
PF3D7_0212200		ribosomal protein L12%2C mitochondrial%2C putative	74	101	78	21	48	52	20	25	34	43	16		90.9843	158.717	121.019	33.6899	90.9587	81.4206	97.454	48.5867	56.0573	52.8121	85.9037
PF3D7_0212300	ERF1	eukaryotic peptide chain release factor subunit 1%2C putative	145	177	82	28	139	156	32	80	140	272	64		178.28	278.147	127.225	44.9198	263.401	244.262	155.926	155.477	230.824	334.067	343.615
PF3D7_0212400	NUP390	nucleoporin NUP390%2C putative	159	145	153	78	119	149	29	43	39	47	13		195.493	227.861	237.383	125.134	225.502	233.301	141.308	83.5691	64.301	57.7248	69.7968
PF3D7_0212500	NUP434	nucleoporin NUP434%2C putative	142	112	101	79	75	149	18	32	34	32	16		174.592	176.003	156.704	126.738	142.123	233.301	87.7086	62.191	56.0573	39.302	85.9037
PF3D7_0212600	SPATR	secreted protein with altered thrombospondin repeat domain	17	8	28	774	128	78	15	8	11	9	6		20.9018	12.5716	43.4426	1241.71	242.557	122.131	73.0905	15.5477	18.1362	11.0537	32.2139
PF3D7_0212700		SRR1-like protein	66	41	38	24	21	27	11	99	229	467	113		81.1482	64.4295	58.9578	38.5027	39.7944	42.2761	53.5997	192.403	377.563	573.564	606.695
PF3D7_0212800	MATE	multidrug efflux pump%2C putative	5	15	13	6	7	10	11	29	13	17	4		6.14759	23.5718	20.1698	9.62567	13.2648	15.6578	53.5997	56.3606	21.4337	20.8792	21.4759
PF3D7_0212900	ATEL1	arginyl-tRNA--protein transferase	18	28	32	46	16	45	24	96	66	65	15		22.1313	44.0007	49.6487	73.7968	30.3196	70.4601	116.945	186.573	108.817	79.8322	80.5348
PF3D7_0213000		conserved protein%2C unknown function	29	122	318	397	31	376	43	145	228	322	76		35.656	191.717	493.384	636.899	58.7442	588.734	209.526	281.803	375.914	395.476	408.043
PF3D7_0213100	SIS1	protein SIS1	128	164	92	25	84	115	34	121	157	202	57		157.378	257.718	142.74	40.107	159.178	180.065	165.672	235.16	258.853	248.094	306.032
PF3D7_0213200		mitochondrial respiratory chain complex II subunit%2C putative	9	40	77	37	7	43	34	46	58	100	18		11.0657	62.8581	119.467	59.3583	13.2648	67.3286	165.672	89.3995	95.6272	122.819	96.6417
PF3D7_0213300		conserved protein%2C unknown function	27	71	61	23	15	57	50	85	62	78	11		33.197	111.573	94.6428	36.8984	28.4246	89.2495	243.635	165.195	102.222	95.7986	59.0588
PF3D7_0213400	PK7	protein kinase 7	34	106	159	70	29	137	30	78	111	123	49		41.8036	166.574	246.692	112.3	54.9542	214.512	146.181	151.591	183.011	151.067	263.08
PF3D7_0213500		tetratricopeptide repeat protein%2C putative	22	28	23	14	17	23	5	11	7	10	4		27.0494	44.0007	35.685	22.4599	32.2145	36.013	24.3635	21.3782	11.5412	12.2819	21.4759
PF3D7_0213600		conserved Plasmodium protein%2C unknown function	8	9	5	9	4	5	45	63	63	80	12		9.83614	14.1431	7.7576	14.4385	7.57989	7.8289	219.272	122.439	103.871	98.255	64.4278
PF3D7_0213700		conserved protein%2C unknown function	180	181	74	16	42	74	57	137	198	235	61		221.313	284.433	114.813	25.6685	79.5889	115.868	277.744	266.255	326.451	288.624	327.508
PF3D7_0213800		conserved protein%2C unknown function	20	10	6	5	5	2	16	145	246	389	105		24.5904	15.7145	9.30912	8.02139	9.47487	3.13156	77.9632	281.803	405.591	477.765	563.743
PF3D7_0213900		RTR1 domain-containing protein%2C putative	54	51	21	9	43	20	21	45	25	42	12		66.394	80.1441	32.5819	14.4385	81.4838	31.3156	102.327	87.4561	41.2186	51.5839	64.4278
PF3D7_0214000	CCT8	T-complex protein 1 subunit theta	310	357	233	61	186	155	89	115	126	143	26		381.151	561.008	361.504	97.861	352.465	242.696	433.67	223.499	207.742	175.631	139.594
PF3D7_0214100	SEC31	protein transport protein SEC31	238	115	214	222	288	245	54	85	81	87	25		292.625	180.717	332.025	356.15	545.752	383.616	263.126	165.195	133.548	106.852	134.225
PF3D7_0214200	mRPL13	ribosomal protein L13%2C mitochondrial	57	115	242	100	38	212	45	46	21	15	10		70.0825	180.717	375.468	160.428	72.009	331.946	219.272	89.3995	34.6236	18.4228	53.6898
PF3D7_0214300		conserved Plasmodium protein%2C unknown function	18	18	25	14	15	22	26	25	11	7	4		22.1313	28.2861	38.788	22.4599	28.4246	34.4472	126.69	48.5867	18.1362	8.59731	21.4759
PF3D7_0214400		protein LTV1%2C putative	144	116	43	25	164	47	45	111	100	189	40		177.051	182.288	66.7154	40.107	310.776	73.5917	219.272	215.725	164.874	232.127	214.759
PF3D7_0214500		conserved Plasmodium protein%2C unknown function	41	43	27	11	35	21	20	21	17	35	5		50.4102	67.5725	41.8911	17.6471	66.3241	32.8814	97.454	40.8128	28.0287	42.9866	26.8449
PF3D7_0214600	STK2	serine/threonine protein kinase STK2%2C putative	6	6	6	358	69	14	6	4	14	37	8		7.37711	9.42871	9.30912	574.332	130.753	21.9209	29.2362	7.77387	23.0824	45.4429	42.9519
PF3D7_0214700		conserved Plasmodium protein%2C unknown function	8	0	7	260	32	21	18	31	50	58	10		9.83614	0	10.8606	417.113	60.6391	32.8814	87.7086	60.2475	82.4372	71.2349	53.6898
PF3D7_0214800		conserved Plasmodium membrane protein%2C unknown function	61	44	24	96	105	22	10	18	7	3	4		75.0006	69.1439	37.2365	154.011	198.972	34.4472	48.727	34.9824	11.5412	3.68456	21.4759
PF3D7_0214900	RON6	rhoptry neck protein 6	49	29	154	593	84	95	34	32	19	40	3		60.2464	45.5721	238.934	951.337	159.178	148.749	165.672	62.191	31.3262	49.1275	16.107
PF3D7_0215000	ACS9	acyl-CoA synthetase	69	54	36	36	87	114	137	154	77	87	24		84.8367	84.8584	55.8547	57.754	164.863	178.499	667.56	299.294	126.953	106.852	128.856
PF3D7_0215100		RING zinc finger protein%2C putative	69	62	93	149	33	99	41	56	35	41	5		84.8367	97.43	144.291	239.038	62.5341	155.012	199.781	108.834	57.7061	50.3557	26.8449
PF3D7_0215200		conserved Plasmodium protein%2C unknown function	10	1	15	17	5	15	12	25	46	77	12		12.2952	1.57145	23.2728	27.2727	9.47487	23.4867	58.4724	48.5867	75.8423	94.5704	64.4278
PF3D7_0215300	ACS8	acyl-CoA synthetase	64	14	5	95	124	10	5	0	0	0	0		78.6891	22.0003	7.7576	152.406	234.977	15.6578	24.3635	0	0	0	0
PF3D7_0215400		WD repeat-containing protein%2C putative	97	100	61	120	98	84	16	20	43	46	19		119.263	157.145	94.6428	192.513	185.707	131.526	77.9632	38.8694	70.896	56.4966	102.011
PF3D7_0215500		conserved Plasmodium protein%2C unknown function	131	89	83	133	76	83	36	46	36	37	8		161.067	139.859	128.776	213.369	144.018	129.96	175.417	89.3995	59.3548	45.4429	42.9519
PF3D7_0215600	GET2	Golgi to ER traffic protein 2	74	53	49	36	36	63	25	31	49	80	13		90.9843	83.287	76.0245	57.754	68.219	98.6442	121.818	60.2475	80.7885	98.255	69.7968
PF3D7_0215700	RPB2	DNA-directed RNA polymerase II subunit RPB2%2C putative	200	171	134	81	181	154	35	90	87	113	20		245.904	268.718	207.904	129.947	342.99	241.13	170.545	174.912	143.441	138.785	107.38
PF3D7_0215800	ORC5	origin recognition complex subunit 5	8	43	61	40	9	39	12	39	25	20	4		9.83614	67.5725	94.6428	64.1712	17.0548	61.0655	58.4724	75.7953	41.2186	24.5637	21.4759
PF3D7_0215900	DHHC11	palmitoyltransferase DHHC11%2C putative	0	0	4	2	0	1	1	7	3	13	2		0	0	6.20608	3.20856	0	1.56578	4.8727	13.6043	4.94623	15.9664	10.738
PF3D7_0216000		DEAD/DEAH box helicase%2C putative	38	27	19	20	6	15	68	570	984	1502	354		46.7217	42.4292	29.4789	32.0856	11.3698	23.4867	331.344	1107.78	1622.36	1844.74	1900.62
PF3D7_0216100		conserved Plasmodium protein%2C unknown function	12	29	32	16	11	30	15	11	6	22	2		14.7542	45.5721	49.6487	25.6685	20.8447	46.9734	73.0905	21.3782	9.89247	27.0201	10.738
PF3D7_0216200		Alba domain-containing protein%2C putative	110	56	25	10	75	30	8	17	23	30	7		135.247	88.0013	38.788	16.0428	142.123	46.9734	38.9816	33.039	37.9211	36.8456	37.5829
PF3D7_0216300		conserved Plasmodium protein%2C unknown function	47	74	40	11	21	25	14	7	13	25	11		57.7873	116.287	62.0608	17.6471	39.7944	39.1445	68.2178	13.6043	21.4337	30.7047	59.0588
PF3D7_0216400	VPS45	vacuolar protein sorting-associated protein 45	21	25	68	42	19	41	30	53	27	40	7		25.8199	39.2863	105.503	67.3797	36.0045	64.197	146.181	103.004	44.5161	49.1275	37.5829
PF3D7_0216500		WD repeat-containing protein%2C putative	7	12	28	29	4	19	12	39	24	39	5		8.60662	18.8574	43.4426	46.5241	7.57989	29.7498	58.4724	75.7953	39.5699	47.8993	26.8449
PF3D7_0216600		sugar transporter%2C putative	110	66	130	275	199	182	68	149	164	188	63		135.247	103.716	201.698	441.177	377.1	284.972	331.344	289.577	270.394	230.899	338.246
PF3D7_0216700	ATG11	autophagy-related protein 11%2C putative	8	72	104	272	45	75	21	26	33	22	7		9.83614	113.145	161.358	436.364	85.2738	117.434	102.327	50.5302	54.4086	27.0201	37.5829
PF3D7_0216800		TMEM121 domain-containing protein%2C putative	0	1	67	103	5	64	4	5	11	5	0		0	1.57145	103.952	165.241	9.47487	100.21	19.4908	9.71734	18.1362	6.14094	0
PF3D7_0216900		conserved Plasmodium protein%2C unknown function	7	8	11	21	6	10	13	16	10	16	6		8.60662	12.5716	17.0667	33.6899	11.3698	15.6578	63.3451	31.0955	16.4874	19.651	32.2139
PF3D7_0217000		conserved Plasmodium membrane protein%2C unknown function	11	11	24	27	18	38	38	57	24	30	11		13.5247	17.286	37.2365	43.3155	34.1095	59.4997	185.163	110.778	39.5699	36.8456	59.0588
PF3D7_0217100		ATP synthase subunit alpha%2C mitochondrial	36	96	196	102	43	145	77	222	133	234	38		44.2626	150.859	304.098	163.636	81.4838	227.038	375.198	431.45	219.283	287.396	204.021
PF3D7_0217200		conserved Plasmodium protein%2C unknown function	10	33	19	11	14	21	21	22	27	23	5		12.2952	51.8579	29.4789	17.6471	26.5296	32.8814	102.327	42.7563	44.5161	28.2483	26.8449
PF3D7_0217300	AP2S	AP-2 complex subunit sigma%2C putative	133	90	114	239	146	112	46	138	96	144	25		163.526	141.431	176.873	383.423	276.666	175.367	224.144	268.199	158.28	176.859	134.225
PF3D7_0217400		conserved protein%2C unknown function	106	140	198	135	60	181	67	136	140	141	24		130.329	220.003	307.201	216.578	113.698	283.406	326.471	264.312	230.824	173.174	128.856
PF3D7_0217500	CDPK1	calcium-dependent protein kinase 1	15	11	154	754	109	133	20	42	35	50	15		18.4428	17.286	238.934	1209.63	206.552	208.249	97.454	81.6257	57.7061	61.4094	80.5348
PF3D7_0217600		conserved Plasmodium protein%2C unknown function	41	39	56	51	28	57	35	65	52	56	30		50.4102	61.2866	86.8852	81.8182	53.0592	89.2495	170.545	126.325	85.7347	68.7785	161.07
PF3D7_0217700		E2F-associated phosphoprotein%2C putative	38	35	17	4	29	28	7	9	6	6	0		46.7217	55.0008	26.3758	6.41712	54.9542	43.8419	34.1089	17.4912	9.89247	7.36912	0
PF3D7_0217800	RPS26	40S ribosomal protein S26	2114	1592	1196	360	919	1145	117	236	603	1190	275		2599.2	2501.75	1855.62	577.54	1741.48	1792.82	570.106	458.659	994.193	1461.54	1476.47
PF3D7_0217900		thioesterase/thiol ester dehydrase-isomerase%2C putative	17	160	346	186	27	383	16	40	46	50	5		20.9018	251.432	536.826	298.396	51.1643	599.694	77.9632	77.7387	75.8423	61.4094	26.8449
PF3D7_0218000	RFC2	replication factor C subunit 2%2C putative	16	90	166	65	10	143	23	62	35	55	14		19.6723	141.431	257.552	104.278	18.9497	223.907	112.072	120.495	57.7061	67.5503	75.1658
PF3D7_0218100		conserved protein%2C unknown function	7	21	100	153	8	84	10	50	191	283	34		8.60662	33.0005	155.152	245.455	15.1598	131.526	48.727	97.1734	314.91	347.577	182.545
PF3D7_0218200		SUZ domain-containing protein%2C putative	37	82	54	56	21	78	35	60	34	42	15		45.4922	128.859	83.7821	89.8396	39.7944	122.131	170.545	116.608	56.0573	51.5839	80.5348
PF3D7_0218300		rRNA methyltransferase%2C putative	38	57	73	28	25	86	9	17	24	38	10		46.7217	89.5728	113.261	44.9198	47.3743	134.657	43.8543	33.039	39.5699	46.6711	53.6898
PF3D7_0218400	DDX47	ATP-dependent RNA helicase DDX47%2C putative	104	74	43	22	77	33	29	75	56	51	17		127.87	116.287	66.7154	35.2941	145.913	51.6708	141.308	145.76	92.3297	62.6376	91.2727
PF3D7_0218500	SNRPD2	small nuclear ribonucleoprotein Sm D2%2C putative	405	304	269	119	227	198	41	85	79	202	59		497.955	477.722	417.359	190.909	430.159	310.025	199.781	165.195	130.251	248.094	316.77
PF3D7_0218600		patatin-like phospholipase%2C putative	122	124	69	59	34	92	13	33	33	48	6		150.001	194.86	107.055	94.6525	64.4291	144.052	63.3451	64.1345	54.4086	58.953	32.2139
PF3D7_0218700	PRP45	pre-mRNA-processing protein 45%2C putative	75	79	47	39	73	60	26	29	63	56	17		92.2138	124.145	72.9215	62.5669	138.333	93.9468	126.69	56.3606	103.871	68.7785	91.2727
PF3D7_0219100		saccharopine dehydrogenase%2C putative	14	8	4	3	2	5	9	44	84	101	14		17.2132	12.5716	6.20608	4.81284	3.78995	7.8289	43.8543	85.5126	138.495	124.047	75.1658
PF3D7_0219200	RPS30	40S ribosomal protein S30	2706	1817	1624	575	1326	1611	252	365	287	320	61		3327.08	2855.33	2519.67	922.46	2512.73	2522.47	1227.92	709.366	473.19	393.02	327.508
PF3D7_0219300		conserved Plasmodium protein%2C unknown function	39	39	57	54	32	64	7	10	52	45	16		47.9512	61.2866	88.4367	86.6311	60.6391	100.21	34.1089	19.4347	85.7347	55.2684	85.9037
PF3D7_0219400		ribosome associated membrane protein RAMP4%2C putative	704	478	899	697	281	940	149	1064	2556	3999	990		865.581	751.154	1394.82	1118.18	532.487	1471.83	726.032	2067.85	4214.19	4911.52	5315.29
PF3D7_0219500		pseudouridine synthase%2C putative	15	61	76	58	16	94	38	122	62	67	22		18.4428	95.8586	117.916	93.0482	30.3196	147.183	185.163	237.103	102.222	82.2886	118.118
PF3D7_0219600	RFC1	replication factor C subunit 1	14	97	140	79	20	152	23	43	35	40	6		17.2132	152.431	217.213	126.738	37.8995	237.999	112.072	83.5691	57.7061	49.1275	32.2139
PF3D7_0219700	GEXP20	Plasmodium exported protein (PHISTc)%2C unknown function	84	18	8	90	467	10	13	19	17	17	5		103.279	28.2861	12.4122	144.385	884.952	15.6578	63.3451	36.9259	28.0287	20.8792	26.8449
PF3D7_0219800		Plasmodium exported protein (PHISTc)%2C unknown function	73	29	76	176	109	71	17	30	58	64	23		89.7548	45.5721	117.916	282.353	206.552	111.17	82.8359	58.3041	95.6272	78.604	123.487
PF3D7_0219900		Plasmodium exported protein%2C unknown function	138	21	9	91	206	12	6	16	62	60	9		169.673	33.0005	13.9637	145.989	390.364	18.7894	29.2362	31.0955	102.222	73.6912	48.3209
PF3D7_0220000	LSA3	liver stage antigen 3	264	236	255	265	798	308	15	3	1	1	0		324.593	370.863	395.638	425.134	1512.19	482.26	73.0905	5.83041	1.64874	1.22819	0
PF3D7_0220100		DnaJ protein%2C putative	124	58	11	21	108	24	9	20	9	8	6		152.46	91.1442	17.0667	33.6899	204.657	37.5787	43.8543	38.8694	14.8387	9.8255	32.2139
PF3D7_0220200		Plasmodium exported protein%2C unknown function	302	493	171	103	122	195	6	3	0	1	0		371.314	774.726	265.31	165.241	231.187	305.327	29.2362	5.83041	0	1.22819	0
PF3D7_0220300		Plasmodium exported protein%2C unknown function	80	44	9	6	5	17	3	1	0	0	0		98.3614	69.1439	13.9637	9.62567	9.47487	26.6183	14.6181	1.94347	0	0	0
PF3D7_0220500		Plasmodium exported protein (hyp2)%2C unknown function	206	82	11	219	56	38	5	2	2	1	1		253.281	128.859	17.0667	351.337	106.118	59.4997	24.3635	3.88694	3.29749	1.22819	5.36898
PF3D7_0220600		Plasmodium exported protein (hyp9)%2C unknown function	301	159	66	19	58	67	8	5	0	0	0		370.085	249.861	102.4	30.4813	109.908	104.907	38.9816	9.71734	0	0	0
PF3D7_0220700		Plasmodium exported protein (hyp9)%2C unknown function	148	103	32	30	188	65	4	5	1	3	0		181.969	161.86	49.6487	48.1284	356.255	101.776	19.4908	9.71734	1.64874	3.68456	0
PF3D7_0220800	CLAG2	cytoadherence linked asexual protein 2	1	7	73	237	12	109	3	1	0	0	0		1.22952	11.0002	113.261	380.214	22.7397	170.67	14.6181	1.94347	0	0	0
PF3D7_0221000		Plasmodium exported protein%2C unknown function	0	0	0	0	0	0	0	0	0	0	0		0	0	0	0	0	0	0	0	0	0	0
PF3D7_0221200		Plasmodium exported protein (hyp15)%2C unknown function	166	221	56	21	22	80	5	1	0	1	0		204.1	347.291	86.8852	33.6899	41.6894	125.262	24.3635	1.94347	0	1.22819	0
PF3D7_0221400		PIR protein	2	2	0	0	0	0	0	0	0	0	0		2.45904	3.1429	0	0	0	0	0	0	0	0	0
PF3D7_0221700		Plasmodium exported protein%2C unknown function	67	5	0	76	76	1	2	0	0	0	0		82.3777	7.85726	0	121.925	144.018	1.56578	9.7454	0	0	0	0
PF3D7_0221800		hypothetical protein	13	0	0	2	17	1	0	0	0	1	0		15.9837	0	0	3.20856	32.2145	1.56578	0	0	0	1.22819	0
PF3D7_0222000	EPF1	exported protein family 1	0	0	0	0	0	0	0	0	0	0	0		0	0	0	0	0	0	0	0	0	0	0
PF3D7_0222100	MC-2TM	Pfmc-2TM Maurer's cleft two transmembrane protein	2163	2508	160	25	50	203	11	1	0	0	0		2659.45	3941.2	248.243	40.107	94.7487	317.854	53.5997	1.94347	0	0	0
PF3D7_0222200	EPF3	Plasmodium exported protein (hyp4)%2C unknown function	0	0	0	0	0	0	0	0	0	0	0		0	0	0	0	0	0	0	0	0	0	0
PF3D7_0222500	RIF	PIR protein	7	2	1	0	0	0	0	0	0	0	0		8.60662	3.1429	1.55152	0	0	0	0	0	0	0	0
PF3D7_0222600	RIF	PIR protein	1	1	0	0	0	0	0	0	0	0	0		1.22952	1.57145	0	0	0	0	0	0	0	0	0
PF3D7_0222700	RIF	PIR protein	0	0	0	0	0	0	0	0	0	0	0		0	0	0	0	0	0	0	0	0	0	0
PF3D7_0222800		PIR protein	0	1	0	0	0	1	0	0	0	0	0		0	1.57145	0	0	0	1.56578	0	0	0	0	0
PF3D7_0223100	RIF	PIR protein	7	7	0	0	0	0	0	0	0	0	0		8.60662	11.0002	0	0	0	0	0	0	0	0	0
PF3D7_0223200	RIF	PIR protein	0	0	0	0	0	0	0	0	0	0	0		0	0	0	0	0	0	0	0	0	0	0
PF3D7_0223300		erythrocyte membrane protein 1 (PfEMP1)%2C exon 2	0	0	0	0	0	0	0	0	0	0	0		0	0	0	0	0	0	0	0	0	0	0
PF3D7_0223400	RIF	PIR protein	0	1	0	0	0	0	0	0	0	0	0		0	1.57145	0	0	0	0	0	0	0	0	0
PF3D7_0223500	VAR	erythrocyte membrane protein 1%2C PfEMP1	1	2	3	2	1	1	2	2	0	2	1		1.22952	3.1429	4.65456	3.20856	1.89497	1.56578	9.7454	3.88694	0	2.45637	5.36898
PF3D7_0300100	VAR	erythrocyte membrane protein 1%2C PfEMP1	2	2	0	0	0	0	0	0	0	0	0		2.45904	3.1429	0	0	0	0	0	0	0	0	0
PF3D7_0300200	RIF	PIR protein	0	0	0	0	0	0	0	0	0	0	0		0	0	0	0	0	0	0	0	0	0	0
PF3D7_0300400		PIR protein	1	2	2	0	0	0	0	0	0	0	0		1.22952	3.1429	3.10304	0	0	0	0	0	0	0	0
PF3D7_0300500	RIF	PIR protein	0	0	0	0	0	0	0	0	0	0	0		0	0	0	0	0	0	0	0	0	0	0
PF3D7_0300600		Plasmodium exported protein%2C unknown function%2C fragment	0	0	0	0	0	0	0	0	0	0	0		0	0	0	0	0	0	0	0	0	0	0
PF3D7_0300700	RIF	PIR protein	3	3	0	0	0	0	0	0	0	0	0		3.68855	4.71436	0	0	0	0	0	0	0	0	0
PF3D7_0300800	RIF	PIR protein	2	5	0	0	0	0	0	0	0	0	0		2.45904	7.85726	0	0	0	0	0	0	0	0	0
PF3D7_0300900		PIR protein	0	1	0	0	0	0	0	0	0	0	0		0	1.57145	0	0	0	0	0	0	0	0	0
PF3D7_0301000	ACS2	acyl-CoA synthetase	0	0	0	1	1	0	0	0	0	0	0		0	0	0	1.60428	1.89497	0	0	0	0	0	0
PF3D7_0301100		Plasmodium exported protein (hyp13)%2C unknown function	0	0	0	0	0	0	0	0	0	0	0		0	0	0	0	0	0	0	0	0	0	0
PF3D7_0301200	FIKK3	serine/threonine protein kinase%2C FIKK family	16	6	10	14	61	16	1	0	1	1	0		19.6723	9.42871	15.5152	22.4599	115.593	25.0525	4.8727	0	1.64874	1.22819	0
PF3D7_0301300	EH1	epoxide hydrolase 1	81	54	13	49	41	7	3	2	0	1	0		99.5909	84.8584	20.1698	78.6097	77.6939	10.9605	14.6181	3.88694	0	1.22819	0
PF3D7_0301400		Plasmodium exported protein%2C unknown function	1	6	3	1	0	3	1	2	4	2	1		1.22952	9.42871	4.65456	1.60428	0	4.69734	4.8727	3.88694	6.59498	2.45637	5.36898
PF3D7_0301500		Plasmodium exported protein%2C unknown function	165	75	45	43	151	42	16	47	34	52	17		202.87	117.859	69.8184	68.984	286.141	65.7628	77.9632	91.343	56.0573	63.8657	91.2727
PF3D7_0301600	GEXP21	Plasmodium exported protein (hyp1)%2C unknown function	374	194	29	49	383	63	31	45	58	38	10		459.84	304.862	44.9941	78.6097	725.775	98.6442	151.054	87.4561	95.6272	46.6711	53.6898
PF3D7_0301700	PTP7	EMP1 trafficking protein PTP7	405	300	155	48	34	218	11	6	0	2	3		497.955	471.436	240.486	77.0054	64.4291	341.34	53.5997	11.6608	0	2.45637	16.107
PF3D7_0301800		Plasmodium exported protein%2C unknown function	48	10	6	112	345	11	21	2	0	0	0		59.0169	15.7145	9.30912	179.679	653.766	17.2236	102.327	3.88694	0	0	0
PF3D7_0301900		conserved protein%2C unknown function	19	48	72	31	8	64	13	23	46	58	9		23.3608	75.4297	111.709	49.7326	15.1598	100.21	63.3451	44.6998	75.8423	71.2349	48.3209
PF3D7_0302000	PRP46	pre-mRNA-splicing factor PRP46%2C putative	82	81	70	42	95	56	21	51	56	61	12		100.82	127.288	108.606	67.3797	180.022	87.6837	102.327	99.1169	92.3297	74.9194	64.4278
PF3D7_0302100	SRPK1	serine/threonine protein kinase	161	137	76	35	81	75	26	89	78	98	15		197.952	215.289	117.916	56.1498	153.493	117.434	126.69	172.969	128.602	120.362	80.5348
PF3D7_0302200	CLAG3.2	cytoadherence linked asexual protein 3.2	4	0	5	30	1	6	2	0	0	1	0		4.91807	0	7.7576	48.1284	1.89497	9.39468	9.7454	0	0	1.22819	0
PF3D7_0302500	CLAG3.1	cytoadherence linked asexual protein 3.1	30	8	1102	4278	315	905	43	5	0	0	0		36.8855	12.5716	1709.78	6863.11	596.916	1417.03	209.526	9.71734	0	0	0
PF3D7_0302600	ABCB4	ABC transporter B family member 4%2C putative	17	76	50	25	9	92	5	11	8	13	2		20.9018	119.43	77.576	40.107	17.0548	144.052	24.3635	21.3782	13.19	15.9664	10.738
PF3D7_0302700		CDGSH iron-sulfur domain-containing protein%2C putative	36	58	102	76	6	82	24	82	141	212	60		44.2626	91.1442	158.255	121.925	11.3698	128.394	116.945	159.364	232.473	260.376	322.139
PF3D7_0302800		RNA-binding protein%2C putative	105	88	57	94	125	68	18	63	38	34	15		129.099	138.288	88.4367	150.802	236.872	106.473	87.7086	122.439	62.6523	41.7584	80.5348
PF3D7_0302900		exportin-1%2C putative	152	217	236	109	199	330	52	88	69	53	15		186.887	341.005	366.159	174.866	377.1	516.708	253.38	171.025	113.763	65.0939	80.5348
PF3D7_0303000	NSF	N-ethylmaleimide-sensitive fusion protein	15	22	25	10	15	11	2	3	12	12	8		18.4428	34.572	38.788	16.0428	28.4246	17.2236	9.7454	5.83041	19.7849	14.7382	42.9519
PF3D7_0303100		CLP1 P-loop domain-containing protein%2C putative	63	73	90	181	47	91	29	105	78	75	17		77.4596	114.716	139.637	290.374	89.0637	142.486	141.308	204.064	128.602	92.1141	91.2727
PF3D7_0303200		lipin%2C putative	32	49	133	311	28	189	57	78	76	84	33		39.3446	77.0012	206.352	498.931	53.0592	295.933	277.744	151.591	125.305	103.168	177.176
PF3D7_0303300	RPB6	DNA-directed RNA polymerases I%2C II%2C and III subunit RPABC2%2C putative	224	142	123	95	158	115	80	83	68	76	13		275.412	223.146	190.837	152.406	299.406	180.065	389.816	161.308	112.115	93.3422	69.7968
PF3D7_0303400	DHHC1	palmitoyltransferase DHHC1	16	13	90	141	21	79	21	28	20	10	6		19.6723	20.4289	139.637	226.203	39.7944	123.697	102.327	54.4171	32.9749	12.2819	32.2139
PF3D7_0303500		spindle pole body protein%2C putative	4	39	46	48	7	62	21	40	42	21	4		4.91807	61.2866	71.3699	77.0054	13.2648	97.0784	102.327	77.7387	69.2473	25.7919	21.4759
PF3D7_0303600	Plrx	plasmoredoxin	27	49	55	23	8	39	28	23	31	31	8		33.197	77.0012	85.3336	36.8984	15.1598	61.0655	136.436	44.6998	51.1111	38.0738	42.9519
PF3D7_0303700	BCKDH-E2	lipoamide acyltransferase component of branched-chain alpha-keto acid dehydrogenase complex	46	128	153	110	35	148	51	133	113	132	42		56.5578	201.146	237.383	176.471	66.3241	231.736	248.508	258.481	186.308	162.121	225.497
PF3D7_0303800		IBR domain protein%2C putative	35	63	45	38	17	47	28	53	41	69	13		43.0331	99.0015	69.8184	60.9626	32.2145	73.5917	136.436	103.004	67.5985	84.7449	69.7968
PF3D7_0303900		phosphatidylethanolamine-binding protein%2C putative	0	0	1	0	0	0	2	15	15	34	6		0	0	1.55152	0	0	0	9.7454	29.152	24.7312	41.7584	32.2139
PF3D7_0304000	IMC1a	inner membrane complex protein 1a%2C putative	0	0	0	3	0	1	3	1	6	6	1		0	0	0	4.81284	0	1.56578	14.6181	1.94347	9.89247	7.36912	5.36898
PF3D7_0304100	IMC1e	inner membrane complex protein 1e%2C putative	90	49	26	411	44	34	141	1159	2423	4311	850		110.657	77.0012	40.3395	659.359	83.3788	53.2365	687.051	2252.48	3994.91	5294.72	4563.64
PF3D7_0304200	EHD	EH domain-containing protein	77	24	46	127	82	39	23	40	67	101	43		94.6729	37.7149	71.3699	203.743	155.388	61.0655	112.072	77.7387	110.466	124.047	230.866
PF3D7_0304300		conserved Plasmodium protein%2C unknown function	6	16	43	20	3	15	8	21	12	16	2		7.37711	25.1432	66.7154	32.0856	5.68492	23.4867	38.9816	40.8128	19.7849	19.651	10.738
PF3D7_0304400	RPL44	60S ribosomal protein L44	2345	1709	1110	369	1202	1253	167	258	265	293	60		2883.22	2685.61	1722.19	591.979	2277.76	1961.92	813.741	501.415	436.917	359.859	322.139
PF3D7_0304500	GLP1	1-cys-glutaredoxin-like protein-1	16	89	80	28	10	44	20	17	13	21	2		19.6723	139.859	124.122	44.9198	18.9497	68.8944	97.454	33.039	21.4337	25.7919	10.738
PF3D7_0304600	CSP	circumsporozoite (CS) protein	4	5	9	6	0	8	12	51	20	21	5		4.91807	7.85726	13.9637	9.62567	0	12.5262	58.4724	99.1169	32.9749	25.7919	26.8449
PF3D7_0304700		conserved Plasmodium protein%2C unknown function	0	0	0	0	0	0	0	2	0	2	0		0	0	0	0	0	0	0	3.88694	0	2.45637	0
PF3D7_0304800		conserved Plasmodium membrane protein%2C unknown function	3	23	38	20	3	57	9	13	17	15	6		3.68855	36.1434	58.9578	32.0856	5.68492	89.2495	43.8543	25.2651	28.0287	18.4228	32.2139
PF3D7_0304900		conserved protein%2C unknown function	62	67	37	21	35	36	9	16	19	21	3		76.2301	105.287	57.4063	33.6899	66.3241	56.3681	43.8543	31.0955	31.3262	25.7919	16.107
PF3D7_0305000	EF-Ts	elongation factor Ts	26	34	51	32	9	44	5	15	16	20	4		31.9675	53.4294	79.1275	51.3369	17.0548	68.8944	24.3635	29.152	26.3799	24.5637	21.4759
PF3D7_0305100		conserved Plasmodium protein%2C unknown function	23	68	79	40	6	68	31	59	48	58	13		28.2789	106.859	122.57	64.1712	11.3698	106.473	151.054	114.665	79.1398	71.2349	69.7968
PF3D7_0305200		GRIP domain-containing protein%2C putative	138	144	126	321	78	108	26	84	140	213	32		169.673	226.289	195.492	514.974	147.808	169.104	126.69	163.251	230.824	261.604	171.807
PF3D7_0305300		transporter%2C putative	347	143	137	226	420	126	57	106	81	84	31		426.643	224.718	212.558	362.567	795.889	197.288	277.744	206.008	133.548	103.168	166.438
PF3D7_0305400		conserved protein%2C unknown function	10	21	60	77	16	39	16	56	50	79	17		12.2952	33.0005	93.0912	123.529	30.3196	61.0655	77.9632	108.834	82.4372	97.0268	91.2727
PF3D7_0305500		protein dopey homolog%2C putative	362	324	256	453	281	254	51	84	104	137	13		445.085	509.151	397.189	726.738	532.487	397.708	248.508	163.251	171.469	168.262	69.7968
PF3D7_0305600	APE1	DNA-(apurinic or apyrimidinic site) endonuclease	29	67	215	176	27	216	24	236	867	1722	425		35.656	105.287	333.577	282.353	51.1643	338.209	116.945	458.659	1429.46	2114.94	2281.82
PF3D7_0305700		ubiquitin-conjugating enzyme MMS2%2C putative	141	131	151	153	106	189	13	31	63	97	17		173.362	205.86	234.28	245.455	200.867	295.933	63.3451	60.2475	103.871	119.134	91.2727
PF3D7_0305800		P-loop containing nucleoside triphosphate hydrolase%2C putative	1	1	1	1	2	0	4	5	17	5	2		1.22952	1.57145	1.55152	1.60428	3.78995	0	19.4908	9.71734	28.0287	6.14094	10.738
PF3D7_0305900		conserved Plasmodium protein%2C unknown function	12	10	24	32	9	10	22	47	37	51	10		14.7542	15.7145	37.2365	51.3369	17.0548	15.6578	107.199	91.343	61.0036	62.6376	53.6898
PF3D7_0306000	QCR8	cytochrome b-c1 complex subunit 8%2C putative	25	72	147	173	52	163	88	236	159	153	45		30.7379	113.145	228.074	277.54	98.5386	255.222	428.798	458.659	262.15	187.913	241.604
PF3D7_0306100		conserved Plasmodium protein%2C unknown function	53	70	83	51	86	91	23	59	103	172	46		65.1644	110.002	128.776	81.8182	162.968	142.486	112.072	114.665	169.821	211.248	246.973
PF3D7_0306200	AHA1	activator of Hsp90 ATPase	175	115	80	37	46	51	66	309	623	1111	185		215.166	180.717	124.122	59.3583	87.1688	79.8548	321.598	600.532	1027.17	1364.52	993.262
PF3D7_0306300	GRX1	glutaredoxin 1	1543	1032	1180	328	482	926	264	546	715	1399	259		1897.15	1621.74	1830.79	526.203	913.377	1449.91	1286.39	1061.13	1178.85	1718.23	1390.57
PF3D7_0306400		FAD-dependent glycerol-3-phosphate dehydrogenase%2C putative	25	57	193	195	23	170	41	166	206	174	46		30.7379	89.5728	299.443	312.834	43.5844	266.183	199.781	322.616	339.641	213.705	246.973
PF3D7_0306500	COX6C	cytochrome c oxidase subunit ApiCOX35%2C putative	24	49	113	150	29	169	62	140	120	113	19		29.5084	77.0012	175.322	240.642	54.9542	264.617	302.107	272.086	197.849	138.785	102.011
PF3D7_0306600	ATPTG17	ATP synthase-associated protein%2C putative	1	8	13	11	6	14	8	18	10	9	4		1.22952	12.5716	20.1698	17.6471	11.3698	21.9209	38.9816	34.9824	16.4874	11.0537	21.4759
PF3D7_0306700	EMC5	ER membrane protein complex subunit 5%2C putative	221	184	213	111	198	252	79	199	230	378	82		271.723	289.147	330.474	178.075	375.205	394.577	384.943	386.75	379.211	464.255	440.257
PF3D7_0306800	CCT2	T-complex protein 1 subunit beta	347	331	146	23	220	196	55	87	89	105	35		426.643	520.151	226.522	36.8984	416.894	306.893	267.999	169.082	146.738	128.96	187.914
PF3D7_0306900		40S ribosomal protein S23%2C putative	3004	2063	1819	476	1735	1439	229	348	302	401	88		3693.47	3241.91	2822.22	763.637	3287.78	2253.16	1115.85	676.327	497.921	492.503	472.471
PF3D7_0307100	RPS12	40S ribosomal protein S12%2C putative	2205	1535	1124	328	1177	1108	133	233	285	271	75		2711.09	2412.18	1743.91	526.203	2230.38	1734.89	648.069	452.828	469.892	332.839	402.674
PF3D7_0307200		60S ribosomal protein L7%2C putative	2331	1602	1019	338	1566	967	229	332	298	254	61		2866.01	2517.47	1581	542.246	2967.53	1514.11	1115.85	645.232	491.326	311.96	327.508
PF3D7_0307300	EB1	end-binding protein 1	0	1	0	2	2	0	3	10	10	13	6		0	1.57145	0	3.20856	3.78995	0	14.6181	19.4347	16.4874	15.9664	32.2139
PF3D7_0307400	ClpP	ATP-dependent Clp protease proteolytic subunit	34	66	201	129	19	171	20	63	77	118	43		41.8036	103.716	311.856	206.952	36.0045	267.749	97.454	122.439	126.953	144.926	230.866
PF3D7_0307500	SKA2	spindle and kinetochore-associated protein 2%2C putative	10	36	65	48	11	91	12	25	50	36	24		12.2952	56.5723	100.849	77.0054	20.8447	142.486	58.4724	48.5867	82.4372	44.2147	128.856
PF3D7_0307600		conserved Plasmodium protein%2C unknown function	21	72	130	97	19	157	32	66	78	88	21		25.8199	113.145	201.698	155.615	36.0045	245.828	155.926	128.269	128.602	108.08	112.749
PF3D7_0307700	AKIT10	apicomplexan kinetochore protein 10%2C putative	42	102	184	242	25	197	42	97	107	111	23		51.6397	160.288	285.48	388.236	47.3743	308.459	204.653	188.516	176.416	136.329	123.487
PF3D7_0307800		PDZ domain-containing protein%2C putative	76	63	81	82	35	112	8	7	8	13	10		93.4434	99.0015	125.673	131.551	66.3241	175.367	38.9816	13.6043	13.19	15.9664	53.6898
PF3D7_0307900		conserved Plasmodium protein%2C unknown function	17	42	22	4	6	25	39	44	33	47	5		20.9018	66.001	34.1335	6.41712	11.3698	39.1445	190.035	85.5126	54.4086	57.7248	26.8449
PF3D7_0308000		DNA polymerase delta small subunit%2C putative	11	76	82	25	10	50	9	21	23	28	2		13.5247	119.43	127.225	40.107	18.9497	78.289	43.8543	40.8128	37.9211	34.3892	10.738
PF3D7_0308100		zinc finger protein%2C putative	3	4	119	316	16	117	10	35	60	80	15		3.68855	6.28581	184.631	506.952	30.3196	183.196	48.727	68.0214	98.9247	98.255	80.5348
PF3D7_0308200	CCT7	T-complex protein 1 subunit eta	359	352	209	185	251	174	157	201	118	154	46		441.397	553.151	324.268	296.792	475.638	272.446	765.014	390.637	194.552	189.141	246.973
PF3D7_0308300	PIC4	PhIL1-interacting candidate PIC4	9	3	13	370	57	18	8	6	5	10	2		11.0657	4.71436	20.1698	593.583	108.013	28.1841	38.9816	11.6608	8.24372	12.2819	10.738
PF3D7_0308500		activator of Hsp90 ATPase%2C putative	138	115	134	30	56	71	55	60	82	96	14		169.673	180.717	207.904	48.1284	106.118	111.17	267.999	116.608	135.197	117.906	75.1658
PF3D7_0308600	PRPF19	pre-mRNA-processing factor 19%2C putative	297	197	172	52	218	252	122	28	23	36	7		365.167	309.576	266.862	83.4225	413.104	394.577	594.469	54.4171	37.9211	44.2147	37.5829
PF3D7_0308700		conserved protein%2C unknown function	6	3	4	41	16	3	11	7	10	7	1		7.37711	4.71436	6.20608	65.7754	30.3196	4.69734	53.5997	13.6043	16.4874	8.59731	5.36898
PF3D7_0308800		conserved protein%2C unknown function	25	58	141	259	32	111	24	109	175	290	64		30.7379	91.1442	218.764	415.508	60.6391	173.802	116.945	211.838	288.53	356.174	343.615
PF3D7_0308900	SF3B1	splicing factor 3B subunit 1%2C putative	108	83	55	35	94	74	14	21	31	39	8		132.788	130.431	85.3336	56.1498	178.127	115.868	68.2178	40.8128	51.1111	47.8993	42.9519
PF3D7_0309000	YVH1	dual specificity protein phosphatase	131	122	121	36	103	107	44	73	82	95	18		161.067	191.717	187.734	57.754	195.182	167.539	214.399	141.873	135.197	116.678	96.6417
PF3D7_0309100	OMD	OMD protein%2C putative	7	5	2	7	1	7	28	44	27	59	16		8.60662	7.85726	3.10304	11.23	1.89497	10.9605	136.436	85.5126	44.5161	72.4631	85.9037
PF3D7_0309200	ARK2	serine/threonine protein kinase ARK2%2C putative	18	18	41	51	16	75	32	64	70	51	14		22.1313	28.2861	63.6123	81.8182	30.3196	117.434	155.926	124.382	115.412	62.6376	75.1658
PF3D7_0309300		N2227-like protein%2C putative	175	67	72	108	136	85	66	97	46	63	14		215.166	105.287	111.709	173.262	257.716	133.091	321.598	188.516	75.8423	77.3758	75.1658
PF3D7_0309500	AS	asparagine synthetase [glutamine-hydrolyzing]%2C putative	579	329	349	162	401	356	50	152	86	147	64		711.891	517.008	541.481	259.893	759.884	557.418	243.635	295.407	141.792	180.544	343.615
PF3D7_0309600	PfP2	60S acidic ribosomal protein P2	2303	1903	1337	514	1420	1578	256	494	490	483	132		2831.58	2990.47	2074.38	824.599	2690.86	2470.8	1247.41	960.073	807.885	593.215	708.706
PF3D7_0309700	SBP2	SECIS-binding protein 2%2C putative	10	14	14	11	8	13	10	19	12	24	4		12.2952	22.0003	21.7213	17.6471	15.1598	20.3552	48.727	36.9259	19.7849	29.4765	21.4759
PF3D7_0309800	YTH2	YTH domain-containing protein 2	94	59	43	39	132	46	56	74	79	75	13		115.575	92.7157	66.7154	62.5669	250.136	72.0259	272.871	143.817	130.251	92.1141	69.7968
PF3D7_0309900		conserved Plasmodium protein%2C unknown function	8	33	48	27	9	56	8	28	44	33	7		9.83614	51.8579	74.473	43.3155	17.0548	87.6837	38.9816	54.4171	72.5448	40.5302	37.5829
PF3D7_0310000		50S ribosomal protein L9%2C apicoplast%2C putative	15	50	103	47	17	80	36	117	264	515	104		18.4428	78.5726	159.807	75.4011	32.2145	125.262	175.417	227.386	435.269	632.517	558.374
PF3D7_0310100	CDPK3	calcium-dependent protein kinase 3	3	2	1	2	6	3	4	17	16	17	0		3.68855	3.1429	1.55152	3.20856	11.3698	4.69734	19.4908	33.039	26.3799	20.8792	0
PF3D7_0310200		phd finger protein%2C putative	135	124	99	83	139	82	12	24	31	23	9		165.985	194.86	153.601	133.155	263.401	128.394	58.4724	46.6432	51.1111	28.2483	48.3209
PF3D7_0310300		phosphoglycerate mutase%2C putative	149	105	47	25	71	52	27	129	145	142	19		183.198	165.002	72.9215	40.107	134.543	81.4206	131.563	250.707	239.068	174.403	102.011
PF3D7_0310400	PIESP1	parasite-infected erythrocyte surface protein	20	49	545	399	37	422	13	48	141	289	50		24.5904	77.0012	845.579	640.107	70.114	660.759	63.3451	93.2865	232.473	354.946	268.449
PF3D7_0310500	DHX57	ATP-dependent RNA helicase DHX57%2C putative	147	121	138	50	78	121	60	93	46	69	16		180.739	190.146	214.11	80.2139	147.808	189.459	292.362	180.743	75.8423	84.7449	85.9037
PF3D7_0310600	EIF3K	eukaryotic translation initiation factor 3 subunit K%2C putative	264	311	190	102	214	296	29	39	57	36	8		324.593	488.722	294.789	163.636	405.524	463.471	141.308	75.7953	93.9785	44.2147	42.9519
PF3D7_0310700	TRAPPC4	trafficking protein particle complex subunit 4%2C putative	15	13	7	5	11	8	0	9	6	5	3		18.4428	20.4289	10.8606	8.02139	20.8447	12.5262	0	17.4912	9.89247	6.14094	16.107
PF3D7_0310800		conserved Plasmodium protein%2C unknown function	59	28	21	31	34	62	5	4	4	7	3		72.5415	44.0007	32.5819	49.7326	64.4291	97.0784	24.3635	7.77387	6.59498	8.59731	16.107
PF3D7_0310900		conserved Plasmodium protein%2C unknown function	13	43	83	70	16	90	12	58	126	146	45		15.9837	67.5725	128.776	112.3	30.3196	140.92	58.4724	112.721	207.742	179.315	241.604
PF3D7_0311000		conserved Plasmodium protein%2C unknown function	1	0	0	2	1	1	4	10	5	2	2		1.22952	0	0	3.20856	1.89497	1.56578	19.4908	19.4347	8.24372	2.45637	10.738
PF3D7_0311100		pre-mRNA splicing factor%2C putative	63	74	63	33	78	81	13	26	37	35	5		77.4596	116.287	97.7458	52.9412	147.808	126.828	63.3451	50.5302	61.0036	42.9866	26.8449
PF3D7_0311200		valine--tRNA ligase%2C putative	59	61	53	31	14	39	12	26	33	38	9		72.5415	95.8586	82.2306	49.7326	26.5296	61.0655	58.4724	50.5302	54.4086	46.6711	48.3209
PF3D7_0311300		phosphatidylinositol 3- and 4-kinase%2C putative	20	34	163	237	47	148	52	165	69	72	32		24.5904	53.4294	252.898	380.214	89.0637	231.736	253.38	320.672	113.763	88.4295	171.807
PF3D7_0311400	PKRP	kinase-related protein PKRP%2C putative	6	5	0	13	2	1	7	55	98	84	12		7.37711	7.85726	0	20.8556	3.78995	1.56578	34.1089	106.891	161.577	103.168	64.4278
PF3D7_0311500		conserved protein%2C unknown function	164	88	73	136	290	100	18	69	235	468	119		201.641	138.288	113.261	218.182	549.542	156.578	87.7086	134.099	387.455	574.792	638.909
PF3D7_0311600	OST1	dolichyl-diphosphooligosaccharide--protein glycosyltransferase subunit OST1%2C putative	18	42	23	14	31	40	37	44	59	77	9		22.1313	66.001	35.685	22.4599	58.7442	62.6312	180.29	85.5126	97.2759	94.5704	48.3209
PF3D7_0311700	PM6	plasmepsin VI	43	27	7	8	17	10	137	678	1245	2161	566		52.8693	42.4292	10.8606	12.8342	32.2145	15.6578	667.56	1317.67	2052.69	2654.11	3038.84
PF3D7_0311800		ATP synthase F0 subunit d-like protein%2C putative	19	37	137	80	27	107	58	154	123	190	44		23.3608	58.1437	212.558	128.342	51.1643	167.539	282.617	299.294	202.796	233.356	236.235
PF3D7_0311900		heptatricopeptide repeat-containing protein%2C putative	4	22	19	12	1	27	17	22	31	45	14		4.91807	34.572	29.4789	19.2513	1.89497	42.2761	82.8359	42.7563	51.1111	55.2684	75.1658
PF3D7_0312000		HTH domain-containing protein%2C putative	4	46	58	7	4	33	6	15	6	18	6		4.91807	72.2868	89.9882	11.23	7.57989	51.6708	29.2362	29.152	9.89247	22.1074	32.2139
PF3D7_0312100		E3 ubiquitin-protein ligase	16	23	62	46	6	57	31	43	39	45	16		19.6723	36.1434	96.1943	73.7968	11.3698	89.2495	151.054	83.5691	64.301	55.2684	85.9037
PF3D7_0312200		tetratricopeptide repeat protein%2C putative	10	5	27	27	8	18	22	49	28	26	4		12.2952	7.85726	41.8911	43.3155	15.1598	28.1841	107.199	95.23	46.1649	31.9329	21.4759
PF3D7_0312300	RPN12	26S proteasome regulatory subunit RPN12%2C putative	140	125	191	137	66	167	24	63	75	104	25		172.132	196.432	296.34	219.786	125.068	261.485	116.945	122.439	123.656	127.731	134.225
PF3D7_0312400	GSK3beta	glycogen synthase kinase-3 beta	131	195	289	226	108	317	173	419	277	438	110		161.067	306.433	448.389	362.567	204.657	496.353	842.977	814.313	456.702	537.946	590.588
PF3D7_0312500	MFR3	apicomplexan amino acid transporter ApiAT10	69	59	51	26	42	63	9	8	19	19	7		84.8367	92.7157	79.1275	41.7113	79.5889	98.6442	43.8543	15.5477	31.3262	23.3356	37.5829
PF3D7_0312800		60S ribosomal protein L26%2C putative	2124	1245	1073	405	1228	845	144	224	319	543	107		2611.5	1956.46	1664.78	649.733	2327.03	1323.08	701.669	435.337	525.95	666.906	574.481
PF3D7_0312900		hypothetical protein	1	0	0	0	0	0	1	6	2	11	4		1.22952	0	0	0	0	0	4.8727	11.6608	3.29749	13.5101	21.4759
PF3D7_0313000		conserved Plasmodium protein%2C unknown function	154	90	125	115	149	108	47	109	136	249	57		189.346	141.431	193.94	184.492	282.351	169.104	229.017	211.838	224.229	305.819	306.032
PF3D7_0313100	HRD3	ubiquitin-protein ligase%2C putative	100	153	151	55	31	164	19	45	42	35	8		122.952	240.432	234.28	88.2353	58.7442	256.788	92.5813	87.4561	69.2473	42.9866	42.9519
PF3D7_0313200		conserved protein%2C unknown function	14	24	43	24	12	20	17	71	97	196	38		17.2132	37.7149	66.7154	38.5027	22.7397	31.3156	82.8359	137.986	159.928	240.725	204.021
PF3D7_0313300		YGGT family protein%2C putative	34	64	109	44	19	105	37	114	188	363	83		41.8036	100.573	169.116	70.5883	36.0045	164.407	180.29	221.555	309.964	445.832	445.626
PF3D7_0313400		conserved Plasmodium protein%2C unknown function	16	23	10	6	20	20	8	27	80	150	25		19.6723	36.1434	15.5152	9.62567	37.8995	31.3156	38.9816	52.4736	131.9	184.228	134.225
PF3D7_0313500	PfG	Ras-like G protein	33	27	33	18	25	18	4	12	17	24	8		40.5741	42.4292	51.2002	28.877	47.3743	28.1841	19.4908	23.3216	28.0287	29.4765	42.9519
PF3D7_0313600		conserved Plasmodium protein%2C unknown function	27	44	44	42	9	46	86	348	368	251	33		33.197	69.1439	68.2669	67.3797	17.0548	72.0259	419.052	676.327	606.738	308.275	177.176
PF3D7_0313700		conserved Plasmodium protein%2C unknown function	3	16	26	17	2	41	2	3	9	13	1		3.68855	25.1432	40.3395	27.2727	3.78995	64.197	9.7454	5.83041	14.8387	15.9664	5.36898
PF3D7_0313800		conserved Plasmodium protein%2C unknown function	24	78	111	45	17	121	18	16	52	57	11		29.5084	122.573	172.219	72.1926	32.2145	189.459	87.7086	31.0955	85.7347	70.0067	59.0588
PF3D7_0313900		conserved Plasmodium protein%2C unknown function	8	5	3	8	6	7	17	29	24	29	8		9.83614	7.85726	4.65456	12.8342	11.3698	10.9605	82.8359	56.3606	39.5699	35.6174	42.9519
PF3D7_0314000		HSP20-like chaperone%2C putative	29	29	134	160	13	87	54	250	476	847	214		35.656	45.5721	207.904	256.685	24.6346	136.223	263.126	485.867	784.803	1040.27	1148.96
PF3D7_0314100		vesicle transport v-SNARE protein%2C putative	122	51	57	232	163	80	61	110	117	127	53		150.001	80.1441	88.4367	372.193	308.881	125.262	297.235	213.782	192.903	155.98	284.556
PF3D7_0314200		conserved Plasmodium protein%2C unknown function	9	48	83	29	12	62	9	17	17	17	1		11.0657	75.4297	128.776	46.5241	22.7397	97.0784	43.8543	33.039	28.0287	20.8792	5.36898
PF3D7_0314300	DER1-2	DER1-like protein	2	31	30	20	3	70	3	15	6	17	2		2.45904	48.715	46.5456	32.0856	5.68492	109.605	14.6181	29.152	9.89247	20.8792	10.738
PF3D7_0314400	PPP6	serine/threonine protein phosphatase 6%2C putative	71	64	27	18	38	42	10	21	22	28	5		87.2958	100.573	41.8911	28.877	72.009	65.7628	48.727	40.8128	36.2724	34.3892	26.8449
PF3D7_0314500		conserved Plasmodium protein%2C unknown function	91	101	53	26	73	75	13	25	18	19	5		111.886	158.717	82.2306	41.7113	138.333	117.434	63.3451	48.5867	29.6774	23.3356	26.8449
PF3D7_0314600		conserved protein%2C unknown function	103	79	78	88	84	129	18	46	41	25	6		126.64	124.145	121.019	141.177	159.178	201.986	87.7086	89.3995	67.5985	30.7047	32.2139
PF3D7_0314700	RNF1	RING finger protein RNF1	35	33	22	22	58	45	130	131	26	22	6		43.0331	51.8579	34.1335	35.2941	109.908	70.4601	633.451	254.594	42.8674	27.0201	32.2139
PF3D7_0314800		conserved Plasmodium protein%2C unknown function	0	1	34	85	4	28	1	7	12	13	4		0	1.57145	52.7517	136.364	7.57989	43.8419	4.8727	13.6043	19.7849	15.9664	21.4759
PF3D7_0314900		conserved Plasmodium membrane protein%2C unknown function	7	25	86	131	19	97	17	73	96	223	69		8.60662	39.2863	133.431	210.161	36.0045	151.881	82.8359	141.873	158.28	273.886	370.46
PF3D7_0315000		zinc finger protein%2C putative	13	22	65	56	9	49	30	63	86	117	16		15.9837	34.572	100.849	89.8396	17.0548	76.7233	146.181	122.439	141.792	143.698	85.9037
PF3D7_0315100	eIF4E	eukaryotic translation initiation factor 4E	206	174	140	88	196	188	40	79	57	62	13		253.281	273.433	217.213	141.177	371.415	294.367	194.908	153.534	93.9785	76.1476	69.7968
PF3D7_0315200	CTRP	circumsporozoite- and TRAP-related protein	4	2	0	4	2	5	3	59	54	50	11		4.91807	3.1429	0	6.41712	3.78995	7.8289	14.6181	114.665	89.0322	61.4094	59.0588
PF3D7_0315300		conserved Plasmodium protein%2C unknown function	5	8	17	18	3	20	10	9	25	23	4		6.14759	12.5716	26.3758	28.877	5.68492	31.3156	48.727	17.4912	41.2186	28.2483	21.4759
PF3D7_0315400		conserved Plasmodium protein%2C unknown function	75	207	484	187	32	379	30	119	117	119	25		92.2138	325.291	750.936	300	60.6391	593.431	146.181	231.273	192.903	146.154	134.225
PF3D7_0315500		ribosomal protein L47%2C mitochondrial%2C putative	51	93	114	50	60	114	74	78	58	85	22		62.7054	146.145	176.873	80.2139	113.698	178.499	360.58	151.591	95.6272	104.396	118.118
PF3D7_0315600		male development protein MD3%2C putative	23	8	14	31	34	31	22	19	7	3	0		28.2789	12.5716	21.7213	49.7326	64.4291	48.5392	107.199	36.9259	11.5412	3.68456	0
PF3D7_0315700		conserved Plasmodium membrane protein%2C unknown function	18	1	8	7	10	15	63	291	250	280	49		22.1313	1.57145	12.4122	11.23	18.9497	23.4867	306.98	565.549	412.186	343.892	263.08
PF3D7_0315800		zinc finger protein%2C putative	59	40	30	15	52	19	7	22	14	19	2		72.5415	62.8581	46.5456	24.0642	98.5386	29.7498	34.1089	42.7563	23.0824	23.3356	10.738
PF3D7_0315900		conserved Plasmodium protein%2C unknown function	0	0	0	0	2	0	0	5	3	5	0		0	0	0	0	3.78995	0	0	9.71734	4.94623	6.14094	0
PF3D7_0316000	MA	microneme associated antigen	15	14	25	268	82	39	17	68	109	134	55		18.4428	22.0003	38.788	429.947	155.388	61.0655	82.8359	132.156	179.713	164.577	295.294
PF3D7_0316100		ribosomal protein L27%2C mitochondrial%2C putative	20	34	63	120	60	66	24	92	175	290	74		24.5904	53.4294	97.7458	192.513	113.698	103.342	116.945	178.799	288.53	356.174	397.305
PF3D7_0316200		conserved Plasmodium protein%2C unknown function	6	61	84	77	5	98	11	23	64	53	4		7.37711	95.8586	130.328	123.529	9.47487	153.447	53.5997	44.6998	105.52	65.0939	21.4759
PF3D7_0316300	PPase	inorganic pyrophosphatase%2C putative	63	246	708	707	84	537	145	342	422	633	142		77.4596	386.577	1098.48	1134.23	159.178	840.824	706.542	664.666	695.77	777.443	762.396
PF3D7_0316400		CS domain-containing protein%2C putative	4	41	35	20	10	56	15	26	13	31	12		4.91807	64.4295	54.3032	32.0856	18.9497	87.6837	73.0905	50.5302	21.4337	38.0738	64.4278
PF3D7_0316500	NUF2	kinetochore protein NUF2%2C putative	25	66	122	116	24	94	45	90	76	104	18		30.7379	103.716	189.286	186.096	45.4794	147.183	219.272	174.912	125.305	127.731	96.6417
PF3D7_0316600	FNT	formate-nitrite transporter	1691	873	543	254	345	540	34	29	30	65	19		2079.11	1371.88	842.476	407.487	653.766	845.522	165.672	56.3606	49.4623	79.8322	102.011
PF3D7_0316700	YOP1	protein YOP1%2C putative	131	70	160	183	54	218	13	25	22	17	7		161.067	110.002	248.243	293.583	102.329	341.34	63.3451	48.5867	36.2724	20.8792	37.5829
PF3D7_0316800		40S ribosomal protein S15A%2C putative	2207	1495	1138	422	1088	1094	219	616	751	614	120		2713.55	2349.32	1765.63	677.006	2061.73	1712.96	1067.12	1197.18	1238.21	754.107	644.278
PF3D7_0316900		E3 ubiquitin-protein ligase%2C putative	164	131	109	257	190	143	19	59	139	187	50		201.641	205.86	169.116	412.3	360.045	223.907	92.5813	114.665	229.176	229.671	268.449
PF3D7_0317000		proteasome subunit alpha type-3%2C putative	319	301	540	282	139	400	133	222	136	193	50		392.216	473.007	837.821	452.407	263.401	626.312	648.069	431.45	224.229	237.04	268.449
PF3D7_0317100	B9	6-cysteine protein B9	3	0	1	4	3	4	3	3	5	3	4		3.68855	0	1.55152	6.41712	5.68492	6.26312	14.6181	5.83041	8.24372	3.68456	21.4759
PF3D7_0317200	CRK4	cdc2-related protein kinase 4	13	121	307	488	37	256	24	38	42	36	7		15.9837	190.146	476.317	782.888	70.114	400.84	116.945	73.8518	69.2473	44.2147	37.5829
PF3D7_0317300	NUP335	nucleoporin NUP335%2C putative	91	99	131	149	138	144	20	27	59	51	13		111.886	155.574	203.249	239.038	261.506	225.472	97.454	52.4736	97.2759	62.6376	69.7968
PF3D7_0317400		DNA replication complex GINS protein%2C putative	2	5	5	4	0	1	1	2	0	3	0		2.45904	7.85726	7.7576	6.41712	0	1.56578	4.8727	3.88694	0	3.68456	0
PF3D7_0317500	EG5	kinesin-5	31	44	58	62	36	74	11	22	25	35	7		38.1151	69.1439	89.9882	99.4653	68.219	115.868	53.5997	42.7563	41.2186	42.9866	37.5829
PF3D7_0317600	RPS11	40S ribosomal protein S11%2C putative	1815	1433	882	310	1042	1052	97	212	273	410	115		2231.57	2251.89	1368.44	497.326	1974.56	1647.2	472.652	412.015	450.107	503.557	617.433
PF3D7_0317700		CPSF (cleavage and polyadenylation specific factor)%2C subunit A%2C putative	97	66	108	91	78	80	76	142	149	152	29		119.263	103.716	167.564	145.989	147.808	125.262	370.325	275.973	245.663	186.684	155.701
PF3D7_0317800		26S proteasome non-ATPase regulatory subunit 9%2C putative	62	102	104	29	32	87	4	1	4	5	0		76.2301	160.288	161.358	46.5241	60.6391	136.223	19.4908	1.94347	6.59498	6.14094	0
PF3D7_0317900		conserved protein%2C unknown function	12	43	30	7	4	19	4	5	3	7	1		14.7542	67.5725	46.5456	11.23	7.57989	29.7498	19.4908	9.71734	4.94623	8.59731	5.36898
PF3D7_0318000		conserved Plasmodium protein%2C unknown function	2	3	0	0	1	6	2	9	5	8	9		2.45904	4.71436	0	0	1.89497	9.39468	9.7454	17.4912	8.24372	9.8255	48.3209
PF3D7_0318100	STOML	stomatin-like protein%2C putative	6	5	5	1	4	3	3	1	1	1	0		7.37711	7.85726	7.7576	1.60428	7.57989	4.69734	14.6181	1.94347	1.64874	1.22819	0
PF3D7_0318200	RPB1	DNA-directed RNA polymerase II subunit RPB1	254	170	197	124	217	210	63	147	73	89	24		312.298	267.147	305.65	198.931	411.209	328.814	306.98	285.69	120.358	109.309	128.856
PF3D7_0318300		conserved Plasmodium protein%2C unknown function	118	54	93	87	110	99	38	73	66	73	22		145.083	84.8584	144.291	139.572	208.447	155.012	185.163	141.873	108.817	89.6577	118.118
PF3D7_0318400		coiled-coil domain-containing protein CCDC148/CCDC112%2C putative	2	0	4	5	2	5	19	19	22	19	5		2.45904	0	6.20608	8.02139	3.78995	7.8289	92.5813	36.9259	36.2724	23.3356	26.8449
PF3D7_0318500		conserved Plasmodium protein%2C unknown function	9	3	15	138	16	25	17	38	38	53	11		11.0657	4.71436	23.2728	221.39	30.3196	39.1445	82.8359	73.8518	62.6523	65.0939	59.0588
PF3D7_0318600		cleavage and polyadenylation specificity factor%2C putative	98	39	44	54	78	24	19	50	41	47	14		120.493	61.2866	68.2669	86.6311	147.808	37.5787	92.5813	97.1734	67.5985	57.7248	75.1658
PF3D7_0318700		conserved Plasmodium protein%2C unknown function	6	1	1	209	58	14	3	1	0	0	0		7.37711	1.57145	1.55152	335.294	109.908	21.9209	14.6181	1.94347	0	0	0
PF3D7_0318800		triosephosphate isomerase%2C putative	5	1	1	11	4	2	25	19	4	4	0		6.14759	1.57145	1.55152	17.6471	7.57989	3.13156	121.818	36.9259	6.59498	4.91275	0
PF3D7_0318900		conserved protein%2C unknown function	204	170	169	136	65	151	27	50	95	85	12		250.822	267.147	262.207	218.182	123.173	236.433	131.563	97.1734	156.631	104.396	64.4278
PF3D7_0319000	ATPase7	P4-type ATPase ATP7%2C putative	25	57	164	156	33	159	40	54	39	52	22		30.7379	89.5728	254.449	250.268	62.5341	248.959	194.908	104.947	64.301	63.8657	118.118
PF3D7_0319100	RBX1	E3 ubiquitin-protein ligase RBX1%2C putative	103	115	196	127	38	130	60	80	164	419	110		126.64	180.717	304.098	203.743	72.009	203.552	292.362	155.477	270.394	514.611	590.588
PF3D7_0319200	CCR4-4	CCR4 domain-containing protein 4%2C putative	105	109	106	38	92	98	30	58	64	63	10		129.099	171.288	164.461	60.9626	174.338	153.447	146.181	112.721	105.52	77.3758	53.6898
PF3D7_0319300		ubiquitin-conjugating enzyme E2%2C putative	98	67	87	27	67	96	26	46	37	54	25		120.493	105.287	134.982	43.3155	126.963	150.315	126.69	89.3995	61.0036	66.3221	134.225
PF3D7_0319400		kinesin-8X	21	49	122	82	22	106	52	198	182	217	24		25.8199	77.0012	189.286	131.551	41.6894	165.973	253.38	384.807	300.072	266.517	128.856
PF3D7_0319500		RNA-binding protein%2C putative	134	89	128	45	115	83	55	70	108	104	22		164.755	139.859	198.595	72.1926	217.922	129.96	267.999	136.043	178.064	127.731	118.118
PF3D7_0319600	EF-1delta	elongation factor 1-delta%2C putative	969	675	537	143	411	419	46	78	67	167	43		1191.4	1060.73	833.167	229.412	778.834	656.062	224.144	151.591	110.466	205.107	230.866
PF3D7_0319700	ABCI3	ABC transporter I family member 1%2C putative	333	210	71	195	271	59	63	124	76	87	20		409.429	330.005	110.158	312.834	513.538	92.3811	306.98	240.99	125.305	106.852	107.38
PF3D7_0319800		conserved Plasmodium protein%2C unknown function	0	0	1	2	1	0	5	19	4	21	1		0	0	1.55152	3.20856	1.89497	0	24.3635	36.9259	6.59498	25.7919	5.36898
PF3D7_0319900		conserved protein%2C unknown function	6	4	6	3	5	2	1	0	3	4	0		7.37711	6.28581	9.30912	4.81284	9.47487	3.13156	4.8727	0	4.94623	4.91275	0
PF3D7_0320000	I2	protein phosphatase inhibitor 2	53	128	276	119	31	266	54	199	251	201	69		65.1644	201.146	428.22	190.909	58.7442	416.498	263.126	386.75	413.835	246.866	370.46
PF3D7_0320100	SEC22	protein transport protein SEC22	76	78	125	113	52	171	38	82	133	105	23		93.4434	122.573	193.94	181.284	98.5386	267.749	185.163	159.364	219.283	128.96	123.487
PF3D7_0320200		CPW-WPC family protein	31	10	5	8	6	5	28	415	1189	2555	416		38.1151	15.7145	7.7576	12.8342	11.3698	7.8289	136.436	806.539	1960.36	3138.02	2233.5
PF3D7_0320300	CCT5	T-complex protein 1 subunit epsilon	655	596	350	148	278	320	73	145	90	122	34		805.334	936.586	543.032	237.433	526.802	501.05	355.707	281.803	148.387	149.839	182.545
PF3D7_0320400	Cap380	oocyst capsule protein Cap380	3	0	0	0	3	0	5	7	15	14	3		3.68855	0	0	0	5.68492	0	24.3635	13.6043	24.7312	17.1946	16.107
PF3D7_0320500	Nico	nicotinamidase%2C putative	122	93	91	299	52	137	14	50	172	224	60		150.001	146.145	141.188	479.679	98.5386	214.512	68.2178	97.1734	283.584	275.114	322.139
PF3D7_0320600		conserved protein%2C unknown function	32	71	158	85	23	83	68	211	655	1149	212		39.3446	111.573	245.14	136.364	43.5844	129.96	331.344	410.072	1079.93	1411.19	1138.22
PF3D7_0320700	SPC25	signal peptidase complex subunit 2	35	206	482	339	36	396	33	140	163	293	72		43.0331	323.719	747.833	543.851	68.219	620.049	160.799	272.086	268.745	359.859	386.567
PF3D7_0320800	DOZI	ATP-dependent RNA helicase DDX6	56	118	118	79	36	115	119	532	325	269	48		68.853	185.431	183.079	126.738	68.219	180.065	579.851	1033.93	535.842	330.382	257.711
PF3D7_0320900	H2A.Z	histone H2A.Z	943	794	2121	3358	1066	1837	208	302	147	131	41		1159.44	1247.73	3290.78	5387.17	2020.04	2876.34	1013.52	586.927	242.365	160.893	220.128
PF3D7_0321000		conserved protein%2C unknown function	32	27	33	18	22	38	12	15	21	11	5		39.3446	42.4292	51.2002	28.877	41.6894	59.4997	58.4724	29.152	34.6236	13.5101	26.8449
PF3D7_0321100		conserved Plasmodium protein%2C unknown function	0	1	51	104	2	24	0	0	0	4	1		0	1.57145	79.1275	166.845	3.78995	37.5787	0	0	0	4.91275	5.36898
PF3D7_0321200	ALG7	UDP-N-acetylglucosamine--dolichyl-phosphate N-acetylglucosaminephosphotransferase%2C putative	14	22	46	27	3	25	16	54	98	148	19		17.2132	34.572	71.3699	43.3155	5.68492	39.1445	77.9632	104.947	161.577	181.772	102.011
PF3D7_0321300		conserved Plasmodium protein%2C unknown function	5	10	24	103	15	27	15	37	76	91	6		6.14759	15.7145	37.2365	165.241	28.4246	42.2761	73.0905	71.9083	125.305	111.765	32.2139
PF3D7_0321400	pPK1	pseudo protein kinase 1%2C putative	7	4	123	782	55	114	10	8	6	2	1		8.60662	6.28581	190.837	1254.55	104.224	178.499	48.727	15.5477	9.89247	2.45637	5.36898
PF3D7_0321500		peptidase%2C putative	23	72	89	49	17	93	35	50	75	166	30		28.2789	113.145	138.085	78.6097	32.2145	145.618	170.545	97.1734	123.656	203.879	161.07
PF3D7_0321600	DDX42	ATP-dependent RNA helicase DDX42%2C putative	92	123	208	156	41	156	69	135	118	175	28		113.116	193.289	322.716	250.268	77.6939	244.262	336.216	262.368	194.552	214.933	150.332
PF3D7_0321700		conserved Plasmodium protein%2C unknown function	4	15	92	96	7	59	12	13	34	38	5		4.91807	23.5718	142.74	154.011	13.2648	92.3811	58.4724	25.2651	56.0573	46.6711	26.8449
PF3D7_0321800		WD repeat-containing protein%2C putative	95	78	70	116	121	79	27	27	41	45	11		116.804	122.573	108.606	186.096	229.292	123.697	131.563	52.4736	67.5985	55.2684	59.0588
PF3D7_0321900	CARL	cyclic amine resistance locus protein	154	58	118	139	171	123	21	68	113	193	34		189.346	91.1442	183.079	222.995	324.04	192.591	102.327	132.156	186.308	237.04	182.545
PF3D7_0322000	CYP19A	peptidyl-prolyl cis-trans isomerase	1693	2277	2104	429	693	1256	194	193	106	157	22		2081.57	3578.2	3264.4	688.236	1313.22	1966.62	945.304	375.089	174.767	192.825	118.118
PF3D7_0322100	Prt1	RNA triphosphatase	121	94	86	48	75	91	18	45	37	55	13		148.772	147.717	133.431	77.0054	142.123	142.486	87.7086	87.4561	61.0036	67.5503	69.7968
PF3D7_0322200		conserved protein%2C unknown function	6	5	4	8	3	10	16	30	54	44	5		7.37711	7.85726	6.20608	12.8342	5.68492	15.6578	77.9632	58.3041	89.0322	54.0402	26.8449
PF3D7_0322300	DGAT	diacylglycerol O-acyltransferase	22	54	117	85	10	169	10	13	11	20	7		27.0494	84.8584	181.528	136.364	18.9497	264.617	48.727	25.2651	18.1362	24.5637	37.5829
PF3D7_0322400		regulator of initiation factor 2 (eIF2)	115	100	50	22	60	39	28	38	58	62	14		141.395	157.145	77.576	35.2941	113.698	61.0655	136.436	73.8518	95.6272	76.1476	75.1658
PF3D7_0322500	IscA2	iron-sulfur assembly protein%2C putative	49	69	108	148	18	77	26	49	107	159	22		60.2464	108.43	167.564	237.433	34.1095	120.565	126.69	95.23	176.416	195.282	118.118
PF3D7_0322600		conserved Plasmodium protein%2C unknown function	1	1	3	4	2	2	1	2	14	14	2		1.22952	1.57145	4.65456	6.41712	3.78995	3.13156	4.8727	3.88694	23.0824	17.1946	10.738
PF3D7_0322700		conserved Plasmodium protein%2C unknown function	160	113	104	47	98	100	32	51	35	41	7		196.723	177.574	161.358	75.4011	185.707	156.578	155.926	99.1169	57.7061	50.3557	37.5829
PF3D7_0322800		conserved Plasmodium protein%2C unknown function	1	0	0	0	1	0	6	10	18	12	1		1.22952	0	0	0	1.89497	0	29.2362	19.4347	29.6774	14.7382	5.36898
PF3D7_0322900	RPS3A	40S ribosomal protein S3A%2C putative	1788	1271	903	283	1089	963	123	158	104	106	32		2198.38	1997.32	1401.02	454.011	2063.63	1507.85	599.342	307.068	171.469	130.188	171.807
PF3D7_0323000	TMA7	translation machinery-associated protein 7%2C putative	867	501	573	285	233	492	206	278	274	563	111		1065.99	787.298	889.021	457.219	441.529	770.364	1003.78	540.284	451.756	691.47	595.957
PF3D7_0323100		conserved Plasmodium protein%2C unknown function	107	119	101	68	38	97	30	66	63	62	8		131.558	187.003	156.704	109.091	72.009	151.881	146.181	128.269	103.871	76.1476	42.9519
PF3D7_0323200		conserved Plasmodium protein%2C unknown function	5	26	51	19	10	50	2	4	13	22	2		6.14759	40.8578	79.1275	30.4813	18.9497	78.289	9.7454	7.77387	21.4337	27.0201	10.738
PF3D7_0323300		conserved protein%2C unknown function	1	0	11	2	1	4	2	6	5	4	3		1.22952	0	17.0667	3.20856	1.89497	6.26312	9.7454	11.6608	8.24372	4.91275	16.107
PF3D7_0323400	RIPR	Rh5 interacting protein	25	7	19	680	203	53	27	64	157	188	33		30.7379	11.0002	29.4789	1090.91	384.68	82.9864	131.563	124.382	258.853	230.899	177.176
PF3D7_0323500	SMN	survival motor neuron-like protein	66	70	66	100	58	61	26	45	56	52	13		81.1482	110.002	102.4	160.428	109.908	95.5126	126.69	87.4561	92.3297	63.8657	69.7968
PF3D7_0323600		BSD domain-containing protein%2C putative	98	70	86	37	47	72	23	41	58	57	10		120.493	110.002	133.431	59.3583	89.0637	112.736	112.072	79.6822	95.6272	70.0067	53.6898
PF3D7_0323700	SART1	U4/U6.U5 tri-snRNP-associated protein 1%2C putative	54	55	67	89	32	58	21	51	45	40	9		66.394	86.4299	103.952	142.781	60.6391	90.8153	102.327	99.1169	74.1935	49.1275	48.3209
PF3D7_0323800		conserved Plasmodium protein%2C unknown function	143	111	80	47	132	116	69	342	627	376	79		175.821	174.431	124.122	75.4011	250.136	181.631	336.216	664.666	1033.76	461.798	424.15
PF3D7_0324000	EPF1	exported protein family 1	0	0	0	0	0	0	0	0	0	0	0		0	0	0	0	0	0	0	0	0	0	0
PF3D7_0324100	MC-2TM	Pfmc-2TM Maurer's cleft two transmembrane protein	37	47	6	0	0	7	0	0	0	0	0		45.4922	73.8583	9.30912	0	0	10.9605	0	0	0	0	0
PF3D7_0324200	EPF3	Plasmodium exported protein (hyp4)%2C unknown function	5	4	0	1	4	1	0	0	0	0	0		6.14759	6.28581	0	1.60428	7.57989	1.56578	0	0	0	0	0
PF3D7_0324300	EPF4	Plasmodium exported protein (hyp5)%2C unknown function	0	0	0	1	1	0	0	0	0	0	0		0	0	0	1.60428	1.89497	0	0	0	0	0	0
PF3D7_0324400	RIF	PIR protein	0	0	0	0	0	0	0	0	0	0	0		0	0	0	0	0	0	0	0	0	0	0
PF3D7_0324500	RIF	PIR protein	0	0	0	0	0	0	0	0	0	0	0		0	0	0	0	0	0	0	0	0	0	0
PF3D7_0324600		PIR protein	0	3	0	0	0	1	0	0	0	0	0		0	4.71436	0	0	0	1.56578	0	0	0	0	0
PF3D7_0324800	RIF	PIR protein	4	8	0	0	0	0	0	0	0	0	0		4.91807	12.5716	0	0	0	0	0	0	0	0	0
PF3D7_0324900	VAR	erythrocyte membrane protein 1%2C PfEMP1	1	0	3	5	0	0	0	0	0	0	0		1.22952	0	4.65456	8.02139	0	0	0	0	0	0	0
PF3D7_0400100	VAR	erythrocyte membrane protein 1%2C PfEMP1	1	1	1	2	1	3	2	6	2	1	2		1.22952	1.57145	1.55152	3.20856	1.89497	4.69734	9.7454	11.6608	3.29749	1.22819	10.738
PF3D7_0400300	RIF	PIR protein	20	19	1	0	0	2	0	1	0	0	0		24.5904	29.8576	1.55152	0	0	3.13156	0	1.94347	0	0	0
PF3D7_0400400	VAR	erythrocyte membrane protein 1%2C PfEMP1	1	3	2	0	0	0	2	5	0	2	1		1.22952	4.71436	3.10304	0	0	0	9.7454	9.71734	0	2.45637	5.36898
PF3D7_0400500	RIF	PIR protein	1	0	1	1	0	0	0	0	0	0	0		1.22952	0	1.55152	1.60428	0	0	0	0	0	0	0
PF3D7_0400700	RIF	PIR protein	0	0	0	0	0	0	0	0	0	0	0		0	0	0	0	0	0	0	0	0	0	0
PF3D7_0400800		PIR protein	1	1	0	0	0	0	0	0	0	0	0		1.22952	1.57145	0	0	0	0	0	0	0	0	0
PF3D7_0400900	RIF	PIR protein	0	0	0	0	0	0	0	0	0	0	0		0	0	0	0	0	0	0	0	0	0	0
PF3D7_0401000	RIF	PIR protein	0	1	0	1	0	0	0	0	0	0	0		0	1.57145	0	1.60428	0	0	0	0	0	0	0
PF3D7_0401100		Plasmodium exported protein%2C unknown function%2C fragment	0	0	0	0	0	0	0	0	0	0	0		0	0	0	0	0	0	0	0	0	0	0
PF3D7_0401200	RIF	PIR protein	1	3	0	0	0	0	0	0	0	0	0		1.22952	4.71436	0	0	0	0	0	0	0	0	0
PF3D7_0401300	RIF	PIR protein	1	0	0	0	0	1	0	0	0	0	0		1.22952	0	0	0	0	1.56578	0	0	0	0	0
PF3D7_0401400	RIF	PIR protein	0	1	0	0	0	0	0	0	0	0	0		0	1.57145	0	0	0	0	0	0	0	0	0
PF3D7_0401600	RIF	PIR protein	361	328	99	28	154	81	8	5	1	1	0		443.856	515.436	153.601	44.9198	291.826	126.828	38.9816	9.71734	1.64874	1.22819	0
PF3D7_0401800	PfD80	Plasmodium exported protein (PHISTb)%2C unknown function	910	558	38	126	62	46	10	10	3	1	2		1118.86	876.87	58.9578	202.139	117.488	72.0259	48.727	19.4347	4.94623	1.22819	10.738
PF3D7_0401900	ACS6	acyl-CoA synthetase	14	1	0	3	41	2	0	0	0	0	0		17.2132	1.57145	0	4.81284	77.6939	3.13156	0	0	0	0	0
PF3D7_0402000		Plasmodium exported protein (PHISTa)%2C unknown function	572	1208	377	51	19	390	14	2	3	0	0		703.284	1898.31	584.923	81.8182	36.0045	610.655	68.2178	3.88694	4.94623	0	0
PF3D7_0402100		MEC domain-containing protein	387	57	21	311	633	34	22	3	0	0	2		475.823	89.5728	32.5819	498.931	1199.52	53.2365	107.199	5.83041	0	0	10.738
PF3D7_0402300	RH1	normocyte binding protein 1	11	4	5	473	127	37	10	1	1	2	0		13.5247	6.28581	7.7576	758.824	240.662	57.9339	48.727	1.94347	1.64874	2.45637	0
PF3D7_0402400	GEXP18	gametocyte exported protein 18	750	785	499	677	487	615	82	225	499	336	40		922.138	1233.59	774.209	1086.1	922.852	962.955	399.561	437.28	822.724	412.671	214.759
PF3D7_0402600		PIR protein	3	7	11	0	0	0	0	0	0	0	0		3.68855	11.0002	17.0667	0	0	0	0	0	0	0	0
PF3D7_0402900		probable protein%2C unknown function	14	4	2	54	76	5	14	3	1	2	4		17.2132	6.28581	3.10304	86.6311	144.018	7.8289	68.2178	5.83041	1.64874	2.45637	21.4759
PF3D7_0403100		regulator of chromosome condensation%2C putative	9	29	48	24	2	46	17	40	49	41	13		11.0657	45.5721	74.473	38.5027	3.78995	72.0259	82.8359	77.7387	80.7885	50.3557	69.7968
PF3D7_0403200		pre-mRNA splicing factor%2C putative	146	145	98	67	126	130	29	58	59	43	8		179.51	227.861	152.049	107.487	238.767	203.552	141.308	112.721	97.2759	52.8121	42.9519
PF3D7_0403300		conserved Plasmodium protein%2C unknown function	68	58	62	28	63	59	12	38	49	53	22		83.6072	91.1442	96.1943	44.9198	119.383	92.3811	58.4724	73.8518	80.7885	65.0939	118.118
PF3D7_0403400		zinc finger protein%2C putative	103	51	76	52	92	72	29	54	43	53	17		126.64	80.1441	117.916	83.4225	174.338	112.736	141.308	104.947	70.896	65.0939	91.2727
PF3D7_0403500	USP	ubiquitin-specific protease	85	66	101	100	32	66	17	34	44	74	20		104.509	103.716	156.704	160.428	60.6391	103.342	82.8359	66.0779	72.5448	90.8859	107.38
PF3D7_0403600		conserved Plasmodium protein%2C unknown function	5	60	96	69	14	68	15	53	66	68	31		6.14759	94.2871	148.946	110.695	26.5296	106.473	73.0905	103.004	108.817	83.5167	166.438
PF3D7_0403700	CLF1	pre-mRNA-splicing factor CLF1%2C putative	86	88	97	41	103	87	16	49	109	56	10		105.739	138.288	150.497	65.7754	195.182	136.223	77.9632	95.23	179.713	68.7785	53.6898
PF3D7_0403800		alpha/beta hydrolase%2C putative	24	16	29	144	98	54	22	86	230	390	88		29.5084	25.1432	44.9941	231.016	185.707	84.5522	107.199	167.138	379.211	478.993	472.471
PF3D7_0403900	SET8	SET domain protein%2C putative	8	8	12	29	11	18	22	28	27	23	8		9.83614	12.5716	18.6182	46.5241	20.8447	28.1841	107.199	54.4171	44.5161	28.2483	42.9519
PF3D7_0404000		conserved Plasmodium protein%2C unknown function	9	4	23	291	14	31	36	128	195	342	46		11.0657	6.28581	35.685	466.845	26.5296	48.5392	175.417	248.764	321.505	420.04	246.973
PF3D7_0404100	ApiAP2	AP2 domain transcription factor AP2-SP2%2C putative	1	2	3	4	1	7	3	3	4	3	2		1.22952	3.1429	4.65456	6.41712	1.89497	10.9605	14.6181	5.83041	6.59498	3.68456	10.738
PF3D7_0404200		conserved Plasmodium protein%2C unknown function	17	21	44	21	10	28	31	168	79	68	13		20.9018	33.0005	68.2669	33.6899	18.9497	43.8419	151.054	326.503	130.251	83.5167	69.7968
PF3D7_0404300		Ran-binding protein%2C putative	64	58	69	38	51	99	16	23	30	29	8		78.6891	91.1442	107.055	60.9626	96.6436	155.012	77.9632	44.6998	49.4623	35.6174	42.9519
PF3D7_0404400	P36	6-cysteine protein P36	0	0	0	1	0	1	0	1	0	0	1		0	0	0	1.60428	0	1.56578	0	1.94347	0	0	5.36898
PF3D7_0404500	P52	6-cysteine protein P52	0	1	0	0	3	0	0	3	0	0	1		0	1.57145	0	0	5.68492	0	0	5.83041	0	0	5.36898
PF3D7_0404600		conserved Plasmodium membrane protein%2C unknown function	332	170	126	61	81	71	41	129	129	156	25		408.2	267.147	195.492	97.861	153.493	111.17	199.781	250.707	212.688	191.597	134.225
PF3D7_0404700	DPAP3	dipeptidyl aminopeptidase 3	5	2	196	881	71	202	5	5	1	3	0		6.14759	3.1429	304.098	1413.37	134.543	316.288	24.3635	9.71734	1.64874	3.68456	0
PF3D7_0404800		sporozoite-specific protein S10%2C putative	6	0	29	180	18	33	11	42	30	45	15		7.37711	0	44.9941	288.77	34.1095	51.6708	53.5997	81.6257	49.4623	55.2684	80.5348
PF3D7_0404900	P41	6-cysteine protein P41	25	25	295	708	69	247	11	17	21	31	10		30.7379	39.2863	457.699	1135.83	130.753	386.748	53.5997	33.039	34.6236	38.0738	53.6898
PF3D7_0405000	DDX51	ATP-dependent RNA helicase DDX51%2C putative	107	83	45	74	66	76	43	106	106	95	20		131.558	130.431	69.8184	118.717	125.068	118.999	209.526	206.008	174.767	116.678	107.38
PF3D7_0405100	SEC24B	protein transport protein Sec24B%2C putative	81	89	141	142	83	129	39	92	85	79	21		99.5909	139.859	218.764	227.808	157.283	201.986	190.035	178.799	140.143	97.0268	112.749
PF3D7_0405200	CERLI2	ag-1 blood stage membrane protein homologue	8	14	58	145	20	84	12	24	56	64	13		9.83614	22.0003	89.9882	232.62	37.8995	131.526	58.4724	46.6432	92.3297	78.604	69.7968
PF3D7_0405300	LISP2	6-cysteine protein	1	1	0	0	0	1	3	0	9	9	1		1.22952	1.57145	0	0	0	1.56578	14.6181	0	14.8387	11.0537	5.36898
PF3D7_0405400	PRPF8	pre-mRNA-processing-splicing factor 8%2C putative	277	210	180	89	268	191	111	157	123	150	28		340.576	330.005	279.274	142.781	507.853	299.064	540.87	305.125	202.796	184.228	150.332
PF3D7_0405500		conserved Plasmodium protein%2C unknown function	83	53	31	7	59	36	19	72	99	198	44		102.05	83.287	48.0971	11.23	111.803	56.3681	92.5813	139.93	163.226	243.181	236.235
PF3D7_0405600		TMEM33 domain-containing protein%2C putative	177	161	206	80	88	173	98	142	101	136	27		217.625	253.004	319.613	128.342	166.758	270.88	477.525	275.973	166.523	167.033	144.963
PF3D7_0405700		lysine decarboxylase%2C putative	67	62	29	13	25	32	61	109	111	131	28		82.3777	97.43	44.9941	20.8556	47.3743	50.105	297.235	211.838	183.011	160.893	150.332
PF3D7_0405800		conserved protein%2C unknown function	14	21	69	23	14	47	28	87	89	103	31		17.2132	33.0005	107.055	36.8984	26.5296	73.5917	136.436	169.082	146.738	126.503	166.438
PF3D7_0405900	ASP	apical sushi protein	4	1	100	512	34	161	8	14	34	19	8		4.91807	1.57145	155.152	821.391	64.4291	252.091	38.9816	27.2086	56.0573	23.3356	42.9519
PF3D7_0406000		conserved protein%2C unknown function	83	82	149	277	35	106	26	51	30	45	9		102.05	128.859	231.177	444.385	66.3241	165.973	126.69	99.1169	49.4623	55.2684	48.3209
PF3D7_0406100		V-type proton ATPase subunit B	228	257	190	112	128	324	55	125	127	121	26		280.33	403.863	294.789	179.679	242.557	507.313	267.999	242.934	209.391	148.611	139.594
PF3D7_0406200	Pfs16	sexual stage-specific protein S16	7486	3006	1462	2115	4516	2332	16484	47425	25449	16656	2851		9204.17	4723.79	2268.32	3393.05	8557.7	3651.4	80321.6	92169	41958.9	20456.7	15307
PF3D7_0406400	cGLO2	cytosolic glyoxalase II	132	111	97	96	75	92	9	34	43	44	10		162.296	174.431	150.497	154.011	142.123	144.052	43.8543	66.0779	70.896	54.0402	53.6898
PF3D7_0406500		NYN domain-containing protein%2C putative	148	89	112	120	75	98	18	17	36	31	8		181.969	139.859	173.77	192.513	142.123	153.447	87.7086	33.039	59.3548	38.0738	42.9519
PF3D7_0406600		conserved protein%2C unknown function	0	0	0	0	0	0	0	1	0	0	2		0	0	0	0	0	0	0	1.94347	0	0	10.738
PF3D7_0406700		KLRAQ domain-containing protein%2C putative	11	17	70	69	10	55	38	66	39	55	6		13.5247	26.7147	108.606	110.695	18.9497	86.1179	185.163	128.269	64.301	67.5503	32.2139
PF3D7_0406800		ribosomal protein L25%2C putative	0	6	2	2	0	3	0	1	3	6	0		0	9.42871	3.10304	3.20856	0	4.69734	0	1.94347	4.94623	7.36912	0
PF3D7_0406900		conserved Plasmodium protein%2C unknown function	4	2	1	0	2	2	6	24	73	118	25		4.91807	3.1429	1.55152	0	3.78995	3.13156	29.2362	46.6432	120.358	144.926	134.225
PF3D7_0407000		conserved Plasmodium protein%2C unknown function	48	29	20	17	70	24	12	41	124	216	46		59.0169	45.5721	31.0304	27.2727	132.648	37.5787	58.4724	79.6822	204.444	265.288	246.973
PF3D7_0407100		methyltransferase%2C putative	12	23	41	17	29	28	11	34	29	31	5		14.7542	36.1434	63.6123	27.2727	54.9542	43.8419	53.5997	66.0779	47.8136	38.0738	26.8449
PF3D7_0407200	PTH2	peptidyl-tRNA hydrolase 2%2C putative	103	69	39	53	48	12	21	59	81	210	50		126.64	108.43	60.5093	85.0268	90.9587	18.7894	102.327	114.665	133.548	257.919	268.449
PF3D7_0407300		transcription factor%2C putative	95	73	20	17	67	32	12	33	39	25	11		116.804	114.716	31.0304	27.2727	126.963	50.105	58.4724	64.1345	64.301	30.7047	59.0588
PF3D7_0407400		conserved Plasmodium protein%2C unknown function	72	91	83	26	20	56	39	44	87	95	11		88.5253	143.002	128.776	41.7113	37.8995	87.6837	190.035	85.5126	143.441	116.678	59.0588
PF3D7_0407500		mitochondrial carrier protein%2C putative	20	13	11	2	5	8	6	6	4	4	1		24.5904	20.4289	17.0667	3.20856	9.47487	12.5262	29.2362	11.6608	6.59498	4.91275	5.36898
PF3D7_0407600		conserved Plasmodium protein%2C unknown function	5	3	0	2	0	2	8	27	37	61	11		6.14759	4.71436	0	3.20856	0	3.13156	38.9816	52.4736	61.0036	74.9194	59.0588
PF3D7_0407700		TH1 domain-containing protein%2C putative	4	12	61	190	11	51	21	53	46	50	5		4.91807	18.8574	94.6428	304.813	20.8447	79.8548	102.327	103.004	75.8423	61.4094	26.8449
PF3D7_0407800	CINCH	coordinator of nascent cell detachment	8	15	169	556	53	146	23	118	390	567	121		9.83614	23.5718	262.207	891.979	100.434	228.604	112.072	229.329	643.01	696.382	649.647
PF3D7_0407900		AAA family ATPase%2C putative	28	37	32	216	82	45	22	57	59	85	16		34.4265	58.1437	49.6487	346.524	155.388	70.4601	107.199	110.778	97.2759	104.396	85.9037
PF3D7_0408000		conserved Plasmodium protein%2C unknown function	6	6	8	214	79	25	10	85	123	170	73		7.37711	9.42871	12.4122	343.316	149.703	39.1445	48.727	165.195	202.796	208.792	391.936
PF3D7_0408100		conserved Plasmodium protein%2C unknown function	19	10	20	55	15	25	7	16	18	21	7		23.3608	15.7145	31.0304	88.2353	28.4246	39.1445	34.1089	31.0955	29.6774	25.7919	37.5829
PF3D7_0408200		conserved Plasmodium protein%2C unknown function	9	8	15	17	10	21	12	31	57	70	5		11.0657	12.5716	23.2728	27.2727	18.9497	32.8814	58.4724	60.2475	93.9785	85.9731	26.8449
PF3D7_0408300	ZRANB2	zinc finger Ran-binding domain-containing protein 2%2C putative	106	71	54	105	53	77	24	45	52	49	8		130.329	111.573	83.7821	168.449	100.434	120.565	116.945	87.4561	85.7347	60.1812	42.9519
PF3D7_0408400		conserved protein%2C unknown function	13	34	71	20	21	66	26	50	62	95	24		15.9837	53.4294	110.158	32.0856	39.7944	103.342	126.69	97.1734	102.222	116.678	128.856
PF3D7_0408500	FEN1	flap endonuclease 1	6	33	104	91	16	105	11	33	35	45	15		7.37711	51.8579	161.358	145.989	30.3196	164.407	53.5997	64.1345	57.7061	55.2684	80.5348
PF3D7_0408600	SIAP1	sporozoite invasion-associated protein 1	3	2	1	2	6	3	2	10	5	3	1		3.68855	3.1429	1.55152	3.20856	11.3698	4.69734	9.7454	19.4347	8.24372	3.68456	5.36898
PF3D7_0408700	PLP1	sporozoite micronemal protein essential for cell traversal	1	0	0	1	0	0	2	6	4	19	8		1.22952	0	0	1.60428	0	0	9.7454	11.6608	6.59498	23.3356	42.9519
PF3D7_0408800		conserved Plasmodium protein%2C unknown function	0	0	0	0	0	0	0	1	0	0	0		0	0	0	0	0	0	0	1.94347	0	0	0
PF3D7_0408900	KAE1	tRNA N6-adenosine threonylcarbamoyltransferase	17	101	135	49	8	122	22	57	101	98	10		20.9018	158.717	209.455	78.6097	15.1598	191.025	107.199	110.778	166.523	120.362	53.6898
PF3D7_0409000		conserved Plasmodium protein%2C unknown function	1	5	25	24	2	35	9	10	21	17	3		1.22952	7.85726	38.788	38.5027	3.78995	54.8023	43.8543	19.4347	34.6236	20.8792	16.107
PF3D7_0409100	PRPF31	U4/U6 small nuclear ribonucleoprotein PRP31%2C putative	154	117	104	80	92	101	35	53	82	107	21		189.346	183.86	161.358	128.342	174.338	158.144	170.545	103.004	135.197	131.416	112.749
PF3D7_0409200	SOF1	protein SOF1%2C putative	189	119	91	68	121	78	37	215	286	664	207		232.379	187.003	141.188	109.091	229.292	122.131	180.29	417.846	471.541	815.516	1111.38
PF3D7_0409300		methyltransferase%2C putative	138	93	75	35	105	78	44	43	35	44	16		169.673	146.145	116.364	56.1498	198.972	122.131	214.399	83.5691	57.7061	54.0402	85.9037
PF3D7_0409400	DnaJ	heat shock protein 40	117	140	70	22	56	55	16	40	33	33	10		143.854	220.003	108.606	35.2941	106.118	86.1179	77.9632	77.7387	54.4086	40.5302	53.6898
PF3D7_0409500		3-ketodihydrosphingosine reductase%2C putative	22	97	146	84	21	130	46	141	54	56	18		27.0494	152.431	226.522	134.759	39.7944	203.552	224.144	274.029	89.0322	68.7785	96.6417
PF3D7_0409600	RPA1	replication protein A1%2C large subunit	68	128	149	163	21	181	16	52	80	120	14		83.6072	201.146	231.177	261.497	39.7944	283.406	77.9632	101.06	131.9	147.382	75.1658
PF3D7_0409700	RF2	peptide chain release factor 2	33	37	43	38	13	54	16	38	61	91	16		40.5741	58.1437	66.7154	60.9626	24.6346	84.5522	77.9632	73.8518	100.573	111.765	85.9037
PF3D7_0409800		zinc finger protein%2C putative	356	206	184	361	225	174	86	131	114	140	23		437.708	323.719	285.48	579.145	426.369	272.446	419.052	254.594	187.957	171.946	123.487
PF3D7_0409900	ALP5b	actin-like protein%2C putative	7	2	54	99	4	33	35	32	16	24	1		8.60662	3.1429	83.7821	158.824	7.57989	51.6708	170.545	62.191	26.3799	29.4765	5.36898
PF3D7_0410000	EVP1	erythrocyte vesicle protein 1	106	38	37	368	91	41	24	52	63	36	24		130.329	59.7152	57.4063	590.375	172.443	64.197	116.945	101.06	103.871	44.2147	128.856
PF3D7_0410300	PPM1	protein phosphatase PPM1%2C putative	38	35	51	26	41	36	9	18	31	27	7		46.7217	55.0008	79.1275	41.7113	77.6939	56.3681	43.8543	34.9824	51.1111	33.1611	37.5829
PF3D7_0410400	RRP4	exosome complex component RRP4	114	54	65	35	84	47	26	61	67	117	24		140.165	84.8584	100.849	56.1498	159.178	73.5917	126.69	118.552	110.466	143.698	128.856
PF3D7_0410500		conserved Plasmodium protein%2C unknown function	0	0	0	0	0	0	1	1	2	5	1		0	0	0	0	0	0	4.8727	1.94347	3.29749	6.14094	5.36898
PF3D7_0410600	ATRP	armadillo-type repeat protein ATRP	110	75	50	77	34	29	19	46	58	42	15		135.247	117.859	77.576	123.529	64.4291	45.4076	92.5813	89.3995	95.6272	51.5839	80.5348
PF3D7_0410700	RbgA	ribosome biogenesis GTPase A%2C putative	43	49	134	300	28	163	58	103	101	107	20		52.8693	77.0012	207.904	481.284	53.0592	255.222	282.617	200.177	166.523	131.416	107.38
PF3D7_0410800	AKIT3	apicomplexan kinetochore protein 3%2C putative	43	75	137	199	33	134	60	89	68	61	10		52.8693	117.859	212.558	319.252	62.5341	209.815	292.362	172.969	112.115	74.9194	53.6898
PF3D7_0410900	AKIT7	apicomplexan kinetochore protein 7%2C putative	47	51	34	14	34	46	19	31	29	28	6		57.7873	80.1441	52.7517	22.4599	64.4291	72.0259	92.5813	60.2475	47.8136	34.3892	32.2139
PF3D7_0411000		AP2 domain transcription factor AP2-Z%2C putative	287	79	7	17	81	11	25	280	367	312	128		352.872	124.145	10.8606	27.2727	153.493	17.2236	121.818	544.171	605.089	383.194	687.23
PF3D7_0411100	MED8	mediator of RNA polymerase II transcription subunit 8%2C putative	2	11	8	4	1	10	4	5	16	38	9		2.45904	17.286	12.4122	6.41712	1.89497	15.6578	19.4908	9.71734	26.3799	46.6711	48.3209
PF3D7_0411200		PP-loop family protein%2C putative	20	26	14	5	4	23	19	40	44	42	3		24.5904	40.8578	21.7213	8.02139	7.57989	36.013	92.5813	77.7387	72.5448	51.5839	16.107
PF3D7_0411300		golgin subfamily A member 6-like protein%2C putative	20	31	35	20	4	28	31	51	42	70	18		24.5904	48.715	54.3032	32.0856	7.57989	43.8419	151.054	99.1169	69.2473	85.9731	96.6417
PF3D7_0411400		DEAD box ATP-dependent RNA helicase%2C putative	70	74	45	8	29	36	15	10	15	11	8		86.0662	116.287	69.8184	12.8342	54.9542	56.3681	73.0905	19.4347	24.7312	13.5101	42.9519
PF3D7_0411700		conserved Plasmodium protein%2C unknown function	0	0	0	0	0	0	1	1	2	2	1		0	0	0	0	0	0	4.8727	1.94347	3.29749	2.45637	5.36898
PF3D7_0411800		conserved Plasmodium protein%2C unknown function	9	27	86	56	12	78	28	40	48	84	26		11.0657	42.4292	133.431	89.8396	22.7397	122.131	136.436	77.7387	79.1398	103.168	139.594
PF3D7_0411900		DNA polymerase alpha catalytic subunit A	27	107	213	151	18	132	38	94	85	109	23		33.197	168.145	330.474	242.246	34.1095	206.683	185.163	182.686	140.143	133.872	123.487
PF3D7_0412000		LITAF-like zinc finger protein%2C putative	38	100	159	93	21	151	44	74	47	57	7		46.7217	157.145	246.692	149.198	39.7944	236.433	214.399	143.817	77.491	70.0067	37.5829
PF3D7_0412100	mtRPS12	ribosomal protein S12%2C mitochondrial	19	39	78	30	16	69	16	33	21	35	7		23.3608	61.2866	121.019	48.1284	30.3196	108.039	77.9632	64.1345	34.6236	42.9866	37.5829
PF3D7_0412200		conserved Plasmodium protein%2C unknown function	57	27	27	22	50	34	12	23	19	24	1		70.0825	42.4292	41.8911	35.2941	94.7487	53.2365	58.4724	44.6998	31.3262	29.4765	5.36898
PF3D7_0412300		phosphopantothenoylcysteine synthetase%2C putative	29	34	38	36	21	60	5	26	30	50	4		35.656	53.4294	58.9578	57.754	39.7944	93.9468	24.3635	50.5302	49.4623	61.4094	21.4759
PF3D7_0412400	VAR	erythrocyte membrane protein 1%2C PfEMP1	11	2	2	0	0	1	2	7	5	16	9		13.5247	3.1429	3.10304	0	0	1.56578	9.7454	13.6043	8.24372	19.651	48.3209
PF3D7_0412700	VAR	erythrocyte membrane protein 1%2C PfEMP1	240	99	53	73	96	49	30	91	111	152	39		295.084	155.574	82.2306	117.112	181.917	76.7233	146.181	176.856	183.011	186.684	209.39
PF3D7_0412900	VAR	erythrocyte membrane protein 1%2C PfEMP1	1	2	11	8	2	6	4	13	15	19	0		1.22952	3.1429	17.0667	12.8342	3.78995	9.39468	19.4908	25.2651	24.7312	23.3356	0
PF3D7_0413100	VAR	erythrocyte membrane protein 1%2C PfEMP1	6	1	6	7	0	3	5	17	17	26	4		7.37711	1.57145	9.30912	11.23	0	4.69734	24.3635	33.039	28.0287	31.9329	21.4759
PF3D7_0413200	RIF	PIR protein	1	3	0	0	1	1	0	0	0	1	0		1.22952	4.71436	0	0	1.89497	1.56578	0	0	0	1.22819	0
PF3D7_0413300	RIF	PIR protein	4	0	0	0	0	0	0	0	0	0	0		4.91807	0	0	0	0	0	0	0	0	0	0
PF3D7_0413500	PGM2	phosphoglucomutase-2	14	42	354	354	24	260	31	70	70	88	29		17.2132	66.001	549.238	567.915	45.4794	407.103	151.054	136.043	115.412	108.08	155.701
PF3D7_0413600	RPT3	26S proteasome AAA-ATPase subunit RPT3%2C putative	183	228	347	311	117	408	87	147	122	199	50		225.002	358.291	538.378	498.931	221.712	638.839	423.925	285.69	201.147	244.409	268.449
PF3D7_0413700		lysine decarboxylase-like protein%2C putative	18	97	163	79	27	288	15	38	55	41	13		22.1313	152.431	252.898	126.738	51.1643	450.945	73.0905	73.8518	90.681	50.3557	69.7968
PF3D7_0413800		50S ribosomal protein L10%2C putative	6	29	82	70	2	74	17	55	88	96	29		7.37711	45.5721	127.225	112.3	3.78995	115.868	82.8359	106.891	145.09	117.906	155.701
PF3D7_0413900	USP13	ubiquitin carboxyl-terminal hydrolase 13%2C putative	93	90	138	112	38	146	33	69	68	146	36		114.345	141.431	214.11	179.679	72.009	228.604	160.799	134.099	112.115	179.315	193.283
PF3D7_0414000	SMC3	structural maintenance of chromosomes protein 3	62	152	196	105	36	159	85	157	204	295	52		76.2301	238.861	304.098	168.449	68.219	248.959	414.18	305.125	336.344	362.315	279.187
PF3D7_0414100		conserved Plasmodium membrane protein%2C unknown function	13	59	37	16	8	61	21	42	29	20	7		15.9837	92.7157	57.4063	25.6685	15.1598	95.5126	102.327	81.6257	47.8136	24.5637	37.5829
PF3D7_0414200	PLC3	calmodulin-like protein	9	26	160	117	15	111	18	75	82	81	17		11.0657	40.8578	248.243	187.701	28.4246	173.802	87.7086	145.76	135.197	99.4832	91.2727
PF3D7_0414300		Rab5-interacting protein%2C putative	296	179	233	87	76	204	10	37	95	170	31		363.937	281.29	361.504	139.572	144.018	319.419	48.727	71.9083	156.631	208.792	166.438
PF3D7_0414400		conserved Plasmodium protein%2C unknown function	0	0	1	0	1	0	0	0	2	0	0		0	0	1.55152	0	1.89497	0	0	0	3.29749	0	0
PF3D7_0414500		male development protein MD5%2C putative	55	34	5	14	61	21	183	172	66	123	27		67.6235	53.4294	7.7576	22.4599	115.593	32.8814	891.704	334.277	108.817	151.067	144.963
PF3D7_0414600	APH	acylated pleckstrin-homology domain-containing protein%2C putative	7	16	65	158	33	99	11	38	67	97	52		8.60662	25.1432	100.849	253.476	62.5341	155.012	53.5997	73.8518	110.466	119.134	279.187
PF3D7_0414700		GTP-binding protein%2C putative	22	38	66	106	15	97	22	29	42	31	2		27.0494	59.7152	102.4	170.054	28.4246	151.881	107.199	56.3606	69.2473	38.0738	10.738
PF3D7_0414800		conserved Plasmodium protein%2C unknown function	5	1	10	225	33	33	2	2	0	0	2		6.14759	1.57145	15.5152	360.963	62.5341	51.6708	9.7454	3.88694	0	0	10.738
PF3D7_0414900	ARO	armadillo repeats-only protein	9	4	41	943	161	62	17	13	11	24	3		11.0657	6.28581	63.6123	1512.84	305.091	97.0784	82.8359	25.2651	18.1362	29.4765	16.107
PF3D7_0415000	GET3	ATPase GET3	83	69	67	32	64	76	15	24	17	27	14		102.05	108.43	103.952	51.3369	121.278	118.999	73.0905	46.6432	28.0287	33.1611	75.1658
PF3D7_0415100		conserved protein%2C unknown function	99	43	66	21	53	36	20	30	31	76	21		121.722	67.5725	102.4	33.6899	100.434	56.3681	97.454	58.3041	51.1111	93.3422	112.749
PF3D7_0415200		conserved Plasmodium protein%2C unknown function	2	33	73	42	0	47	3	4	17	41	4		2.45904	51.8579	113.261	67.3797	0	73.5917	14.6181	7.77387	28.0287	50.3557	21.4759
PF3D7_0415300	CRK3	cdc2-related protein kinase 3	20	24	23	5	18	4	8	19	21	22	3		24.5904	37.7149	35.685	8.02139	34.1095	6.26312	38.9816	36.9259	34.6236	27.0201	16.107
PF3D7_0415400		coatomer subunit zeta%2C putative	185	122	195	250	214	169	74	123	106	140	41		227.461	191.717	302.547	401.07	405.524	264.617	360.58	239.047	174.767	171.946	220.128
PF3D7_0415500	CBP20	nuclear cap-binding protein subunit 2%2C putative	199	133	115	85	130	116	43	78	65	93	20		244.674	209.003	178.425	136.364	246.346	181.631	209.526	151.591	107.168	114.221	107.38
PF3D7_0415600	GAK	GTP:AMP phosphotransferase	14	20	26	4	3	10	10	37	124	183	35		17.2132	31.429	40.3395	6.41712	5.68492	15.6578	48.727	71.9083	204.444	224.758	187.914
PF3D7_0415700		conserved Plasmodium protein%2C unknown function	18	69	160	191	30	116	3	24	25	28	9		22.1313	108.43	248.243	306.417	56.8492	181.631	14.6181	46.6432	41.2186	34.3892	48.3209
PF3D7_0415800		PhIL1-interacting candidate PIC3	10	9	15	198	42	25	3	17	67	76	18		12.2952	14.1431	23.2728	317.647	79.5889	39.1445	14.6181	33.039	110.466	93.3422	96.6417
PF3D7_0415900		60S ribosomal protein L15%2C putative	991	866	407	182	683	659	102	145	141	224	44		1218.45	1360.88	631.469	291.979	1294.27	1031.85	497.015	281.803	232.473	275.114	236.235
PF3D7_0416000		RNA-binding protein%2C putative	69	82	65	61	41	146	52	87	130	95	25		84.8367	128.859	100.849	97.861	77.6939	228.604	253.38	169.082	214.337	116.678	134.225
PF3D7_0416100	GATA	glutamyl-tRNA(Gln) amidotransferase subunit A	64	115	201	198	48	228	82	169	148	126	24		78.6891	180.717	311.856	317.647	90.9587	356.998	399.561	328.446	244.014	154.752	128.856
PF3D7_0416200		PRKR-interacting protein 1%2C putative	29	10	13	48	17	8	9	32	25	19	2		35.656	15.7145	20.1698	77.0054	32.2145	12.5262	43.8543	62.191	41.2186	23.3356	10.738
PF3D7_0416300	MCM9	DNA helicase MCM9%2C putative	41	43	80	67	21	86	15	26	106	115	25		50.4102	67.5725	124.122	107.487	39.7944	134.657	73.0905	50.5302	174.767	141.242	134.225
PF3D7_0416400	HAT1	histone acetyltransferase%2C putative	66	109	258	257	33	227	36	88	106	157	38		81.1482	171.288	400.292	412.3	62.5341	355.432	175.417	171.025	174.767	192.825	204.021
PF3D7_0416500	MAF1	repressor of RNA polymerase III transcription MAF1	64	42	152	241	49	175	149	138	111	130	38		78.6891	66.001	235.831	386.631	92.8537	274.012	726.032	268.199	183.011	159.664	204.021
PF3D7_0416600	PHBL	prohibitin-like protein PHBL%2C putative	39	98	188	92	19	133	51	78	102	81	16		47.9512	154.002	291.686	147.594	36.0045	208.249	248.508	151.591	168.172	99.4832	85.9037
PF3D7_0416700		CDGSH iron-sulfur domain-containing protein%2C putative	72	99	142	128	37	226	16	34	46	95	35		88.5253	155.574	220.316	205.348	70.114	353.866	77.9632	66.0779	75.8423	116.678	187.914
PF3D7_0416800	SAR1	small GTP-binding protein sar1	344	288	393	259	185	565	43	77	92	183	71		422.954	452.578	609.748	415.508	350.57	884.666	209.526	149.647	151.685	224.758	381.198
PF3D7_0416900		conserved Plasmodium protein%2C unknown function	26	66	47	19	29	59	15	27	27	31	9		31.9675	103.716	72.9215	30.4813	54.9542	92.3811	73.0905	52.4736	44.5161	38.0738	48.3209
PF3D7_0417000		conserved Plasmodium protein%2C unknown function	30	10	3	7	16	5	36	218	335	361	56		36.8855	15.7145	4.65456	11.23	30.3196	7.8289	175.417	423.676	552.33	443.376	300.663
PF3D7_0417100	PUF2	mRNA-binding protein PUF2	1	2	1	0	0	0	4	28	25	47	13		1.22952	3.1429	1.55152	0	0	0	19.4908	54.4171	41.2186	57.7248	69.7968
PF3D7_0417200	DHFR-TS	bifunctional dihydrofolate reductase-thymidylate synthase	8	95	132	50	15	89	10	34	15	24	2		9.83614	149.288	204.801	80.2139	28.4246	139.354	48.727	66.0779	24.7312	29.4765	10.738
PF3D7_0417300		LETM1-like protein%2C putative	109	92	93	46	49	132	29	58	64	86	21		134.017	144.574	144.291	73.7968	92.8537	206.683	141.308	112.721	105.52	105.624	112.749
PF3D7_0417400		conserved Plasmodium protein%2C unknown function	108	105	98	82	86	125	32	25	41	65	15		132.788	165.002	152.049	131.551	162.968	195.723	155.926	48.5867	67.5985	79.8322	80.5348
PF3D7_0417500		memo-like protein	69	127	304	207	35	200	100	171	140	208	35		84.8367	199.574	471.662	332.086	66.3241	313.156	487.27	332.333	230.824	255.463	187.914
PF3D7_0417600		conserved Plasmodium protein%2C unknown function	4	2	13	11	1	8	10	25	64	109	22		4.91807	3.1429	20.1698	17.6471	1.89497	12.5262	48.727	48.5867	105.52	133.872	118.118
PF3D7_0417700		conserved Plasmodium protein%2C unknown function	8	8	20	15	10	17	25	48	50	90	14		9.83614	12.5716	31.0304	24.0642	18.9497	26.6183	121.818	93.2865	82.4372	110.537	75.1658
PF3D7_0417800	CRK1	cdc2-related protein kinase 1	35	55	87	40	8	92	8	42	63	108	15		43.0331	86.4299	134.982	64.1712	15.1598	144.052	38.9816	81.6257	103.871	132.644	80.5348
PF3D7_0417900		conserved Plasmodium protein%2C unknown function	6	4	1	1	1	6	16	33	33	46	5		7.37711	6.28581	1.55152	1.60428	1.89497	9.39468	77.9632	64.1345	54.4086	56.4966	26.8449
PF3D7_0418000		conserved Plasmodium protein%2C unknown function	14	8	20	30	8	20	37	66	55	87	16		17.2132	12.5716	31.0304	48.1284	15.1598	31.3156	180.29	128.269	90.681	106.852	85.9037
PF3D7_0418100	SOC1	protein SOC1%2C putative	134	54	54	17	75	34	24	46	49	76	10		164.755	84.8584	83.7821	27.2727	142.123	53.2365	116.945	89.3995	80.7885	93.3422	53.6898
PF3D7_0418200	EIF3M	eukaryotic translation initiation factor 3 subunit M%2C putative	466	365	287	96	322	214	50	88	61	78	12		572.955	573.58	445.286	154.011	610.181	335.077	243.635	171.025	100.573	95.7986	64.4278
PF3D7_0418300		conserved Plasmodium protein%2C unknown function	690	476	712	1007	749	683	134	309	183	177	50		848.367	748.011	1104.68	1615.51	1419.33	1069.43	652.942	600.532	301.72	217.389	268.449
PF3D7_0418400		LSM domain-containing protein%2C putative	85	75	74	19	28	47	8	19	16	26	6		104.509	117.859	114.813	30.4813	53.0592	73.5917	38.9816	36.9259	26.3799	31.9329	32.2139
PF3D7_0418500	BET3	trafficking protein particle complex subunit 3%2C putative	82	86	118	107	60	74	13	28	70	82	15		100.82	135.145	183.079	171.658	113.698	115.868	63.3451	54.4171	115.412	100.711	80.5348
PF3D7_0418600		regulator of chromosome condensation%2C putative	1	2	1	74	15	9	5	5	3	5	3		1.22952	3.1429	1.55152	118.717	28.4246	14.092	24.3635	9.71734	4.94623	6.14094	16.107
PF3D7_0418700		RNA-binding protein NOB1%2C putative	150	106	48	223	147	57	37	68	80	75	17		184.428	166.574	74.473	357.754	278.561	89.2495	180.29	132.156	131.9	92.1141	91.2727
PF3D7_0418800		MOLO1 domain-containing protein%2C putative	21	8	2	3	1	1	38	608	1241	2919	467		25.8199	12.5716	3.10304	4.81284	1.89497	1.56578	185.163	1181.63	2046.09	3585.08	2507.32
PF3D7_0418900		conserved protein%2C unknown function	28	24	42	19	14	23	64	119	103	204	36		34.4265	37.7149	65.1639	30.4813	26.5296	36.013	311.853	231.273	169.821	250.55	193.283
PF3D7_0419000		dynein regulatory complex protein%2C putative	4	5	14	7	1	16	32	46	94	119	17		4.91807	7.85726	21.7213	11.23	1.89497	25.0525	155.926	89.3995	154.982	146.154	91.2727
PF3D7_0419100		conserved Plasmodium protein%2C unknown function	11	20	27	15	4	24	4	27	27	26	6		13.5247	31.429	41.8911	24.0642	7.57989	37.5787	19.4908	52.4736	44.5161	31.9329	32.2139
PF3D7_0419200	GOT1	protein transport protein GOT1%2C putative	78	54	80	125	48	104	18	46	37	48	8		95.9024	84.8584	124.122	200.535	90.9587	162.841	87.7086	89.3995	61.0036	58.953	42.9519
PF3D7_0419300		conserved Plasmodium protein%2C unknown function	3	29	58	51	3	51	10	20	7	16	0		3.68855	45.5721	89.9882	81.8182	5.68492	79.8548	48.727	38.8694	11.5412	19.651	0
PF3D7_0419400		conserved Plasmodium protein%2C unknown function	4	5	110	125	8	112	10	24	31	18	5		4.91807	7.85726	170.667	200.535	15.1598	175.367	48.727	46.6432	51.1111	22.1074	26.8449
PF3D7_0419500		conserved Plasmodium membrane protein%2C unknown function	54	39	71	68	74	75	15	33	46	30	10		66.394	61.2866	110.158	109.091	140.228	117.434	73.0905	64.1345	75.8423	36.8456	53.6898
PF3D7_0419600	RANBP1	ran-specific GTPase-activating protein 1%2C putative	187	164	298	143	265	364	74	71	125	48	15		229.92	257.718	462.353	229.412	502.168	569.944	360.58	137.986	206.093	58.953	80.5348
PF3D7_0419700	Pf34	apical merozoite protein	13	9	114	567	35	127	10	44	43	49	9		15.9837	14.1431	176.873	909.626	66.3241	198.854	48.727	85.5126	70.896	60.1812	48.3209
PF3D7_0419800		60S ribosomal protein L7ae/L30e%2C putative	169	83	63	47	98	59	23	33	36	60	15		207.789	130.431	97.7458	75.4011	185.707	92.3811	112.072	64.1345	59.3548	73.6912	80.5348
PF3D7_0419900		phosphatidylinositol 4-kinase%2C putative	348	158	214	223	144	168	32	43	58	77	14		427.872	248.289	332.025	357.754	272.876	263.051	155.926	83.5691	95.6272	94.5704	75.1658
PF3D7_0420000		zinc finger protein%2C putative	82	122	61	45	96	92	28	33	27	35	12		100.82	191.717	94.6428	72.1926	181.917	144.052	136.436	64.1345	44.5161	42.9866	64.4278
PF3D7_0420100	RIO2	serine/threonine protein kinase RIO2	138	92	69	43	100	74	43	74	97	94	18		169.673	144.574	107.055	68.984	189.497	115.868	209.526	143.817	159.928	115.45	96.6417
PF3D7_0420200	ACPS	holo-[acyl-carrier-protein] synthase%2C putative	11	12	7	5	4	17	15	35	92	169	45		13.5247	18.8574	10.8606	8.02139	7.57989	26.6183	73.0905	68.0214	151.685	207.564	241.604
PF3D7_0420300	ApiAP2	AP2 domain transcription factor%2C putative	94	109	36	273	130	64	17	43	31	51	14		115.575	171.288	55.8547	437.968	246.346	100.21	82.8359	83.5691	51.1111	62.6376	75.1658
PF3D7_0420400	RRF2	ribosome-recycling factor	25	44	62	24	14	82	11	23	53	109	25		30.7379	69.1439	96.1943	38.5027	26.5296	128.394	53.5997	44.6998	87.3835	133.872	134.225
PF3D7_0420500		conserved Plasmodium protein%2C unknown function	7	10	22	52	2	24	25	21	31	60	9		8.60662	15.7145	34.1335	83.4225	3.78995	37.5787	121.818	40.8128	51.1111	73.6912	48.3209
PF3D7_0420600	AKIT6	apicomplexan kinetochore protein 6%2C putative	19	70	170	294	39	179	44	68	102	129	25		23.3608	110.002	263.758	471.658	73.9039	280.275	214.399	132.156	168.172	158.436	134.225
PF3D7_0420700	VAR	erythrocyte membrane protein 1%2C PfEMP1	4	0	0	1	0	0	0	1	0	0	0		4.91807	0	0	1.60428	0	0	0	1.94347	0	0	0
PF3D7_0420900	VAR	erythrocyte membrane protein 1%2C PfEMP1	0	0	0	0	0	0	0	0	0	1	0		0	0	0	0	0	0	0	0	0	1.22819	0
PF3D7_0421100	VAR	erythrocyte membrane protein 1%2C PfEMP1	3	0	0	1	0	0	0	0	0	0	0		3.68855	0	0	1.60428	0	0	0	0	0	0	0
PF3D7_0421200	RIF	PIR protein	0	0	0	0	0	0	0	0	0	0	0		0	0	0	0	0	0	0	0	0	0	0
PF3D7_0421300	VAR	erythrocyte membrane protein 1%2C PfEMP1	0	0	0	0	0	3	0	4	1	2	1		0	0	0	0	0	4.69734	0	7.77387	1.64874	2.45637	5.36898
PF3D7_0421700		conserved Plasmodium protein%2C unknown function	5	1	0	2	1	1	13	38	24	33	8		6.14759	1.57145	0	3.20856	1.89497	1.56578	63.3451	73.8518	39.5699	40.5302	42.9519
PF3D7_0421800		conserved Plasmodium protein%2C unknown function	0	0	0	0	0	0	0	0	0	0	0		0	0	0	0	0	0	0	0	0	0	0
PF3D7_0421900		conserved Plasmodium protein%2C unknown function	0	0	0	0	0	0	1	1	5	2	6		0	0	0	0	0	0	4.8727	1.94347	8.24372	2.45637	32.2139
PF3D7_0422000		steroid dehydrogenase%2C putative	131	105	92	45	42	126	36	138	229	319	71		161.067	165.002	142.74	72.1926	79.5889	197.288	175.417	268.199	377.563	391.792	381.198
PF3D7_0422100		transmembrane emp24 domain-containing protein%2C putative	171	117	177	65	61	159	21	43	46	72	21		210.248	183.86	274.619	104.278	115.593	248.959	102.327	83.5691	75.8423	88.4295	112.749
PF3D7_0422200		erythrocyte membrane-associated antigen	53	71	24	39	28	60	31	47	58	54	23		65.1644	111.573	37.2365	62.5669	53.0592	93.9468	151.054	91.343	95.6272	66.3221	123.487
PF3D7_0422300		alpha tubulin 2	407	211	159	174	377	216	1218	2641	443	161	74		500.414	331.576	246.692	279.145	714.405	338.209	5934.95	5132.7	730.394	197.738	397.305
PF3D7_0422400	RPS19	40S ribosomal protein S19	2532	1796	1135	385	1657	1233	132	232	242	334	89		3113.14	2822.33	1760.98	617.647	3139.97	1930.61	643.196	450.885	398.996	410.215	477.84
PF3D7_0422500	BRR2	pre-mRNA-splicing helicase BRR2%2C putative	235	219	137	70	197	139	47	97	86	94	20		288.937	344.148	212.558	112.3	373.31	217.644	229.017	188.516	141.792	115.45	107.38
PF3D7_0422600		conserved Plasmodium protein%2C unknown function	30	31	38	19	25	40	12	29	21	27	5		36.8855	48.715	58.9578	30.4813	47.3743	62.6312	58.4724	56.3606	34.6236	33.1611	26.8449
PF3D7_0422700	EIF4A3	eukaryotic initiation factor 4A-III%2C putative	77	72	41	31	65	59	17	28	26	27	10		94.6729	113.145	63.6123	49.7326	123.173	92.3811	82.8359	54.4171	42.8674	33.1611	53.6898
PF3D7_0422800	SR12	serpentine receptor 12%2C putative	4	5	37	42	3	44	9	9	11	15	6		4.91807	7.85726	57.4063	67.3797	5.68492	68.8944	43.8543	17.4912	18.1362	18.4228	32.2139
PF3D7_0422900		methyltransferase%2C putative	6	6	9	12	5	9	15	125	175	147	30		7.37711	9.42871	13.9637	19.2513	9.47487	14.092	73.0905	242.934	288.53	180.544	161.07
PF3D7_0423000		conserved Plasmodium protein%2C unknown function	4	20	62	47	10	41	22	87	191	282	46		4.91807	31.429	96.1943	75.4011	18.9497	64.197	107.199	169.082	314.91	346.349	246.973
PF3D7_0423100		AP-4 complex subunit sigma%2C putative	36	26	60	30	21	38	19	56	81	141	26		44.2626	40.8578	93.0912	48.1284	39.7944	59.4997	92.5813	108.834	133.548	173.174	139.594
PF3D7_0423200		BSD-domain protein%2C putative	54	44	122	114	42	117	5	32	88	144	32		66.394	69.1439	189.286	182.888	79.5889	183.196	24.3635	62.191	145.09	176.859	171.807
PF3D7_0423300		conserved Plasmodium protein%2C unknown function	16	4	62	492	19	84	16	139	571	830	194		19.6723	6.28581	96.1943	789.305	36.0045	131.526	77.9632	270.142	941.433	1019.4	1041.58
PF3D7_0423400	AARP	apical asparagine-rich protein AARP	8	4	147	788	42	114	7	15	24	40	16		9.83614	6.28581	228.074	1264.17	79.5889	178.499	34.1089	29.152	39.5699	49.1275	85.9037
PF3D7_0423500	GAPM2	glideosome associated protein with multiple membrane spans 2	44	36	217	704	75	104	77	136	125	112	42		54.0988	56.5723	336.68	1129.41	142.123	162.841	375.198	264.312	206.093	137.557	225.497
PF3D7_0423600		conserved Plasmodium protein%2C unknown function	127	110	109	94	82	81	41	60	50	76	23		156.149	172.86	169.116	150.802	155.388	126.828	199.781	116.608	82.4372	93.3422	123.487
PF3D7_0423700	ETRAMP4	early transcribed membrane protein 4	507	317	755	1238	659	703	219	83	11	11	6		623.366	498.15	1171.4	1986.1	1248.79	1100.74	1067.12	161.308	18.1362	13.5101	32.2139
PF3D7_0423800	CyRPA	RH5-Ripr membrane anchoring protein	12	2	17	662	110	45	13	0	2	0	2		14.7542	3.1429	26.3758	1062.03	208.447	70.4601	63.3451	0	3.29749	0	10.738
PF3D7_0423900		probable protein%2C unknown function	3	0	0	65	13	0	0	1	0	0	0		3.68855	0	0	104.278	24.6346	0	0	1.94347	0	0	0
PF3D7_0424000		Plasmodium exported protein (PHISTc)%2C unknown function	31	33	6	1	0	1	0	0	0	0	0		38.1151	51.8579	9.30912	1.60428	0	1.56578	0	0	0	0	0
PF3D7_0424100	RH5	reticulocyte binding protein homologue 5	15	0	13	658	193	64	12	1	0	0	1		18.4428	0	20.1698	1055.62	365.73	100.21	58.4724	1.94347	0	0	5.36898
PF3D7_0424200	RH4	reticulocyte binding protein homologue 4	0	0	1	6	0	0	0	0	0	0	0		0	0	1.55152	9.62567	0	0	0	0	0	0	0
PF3D7_0424400	SURF4.2	surface-associated interspersed protein 4.2 (SURFIN 4.2)	1	0	0	0	2	0	0	0	0	0	1		1.22952	0	0	0	3.78995	0	0	0	0	0	5.36898
PF3D7_0424500	FIKK4.1	serine/threonine protein kinase%2C FIKK family	208	39	1	37	242	8	7	2	5	1	1		255.74	61.2866	1.55152	59.3583	458.583	12.5262	34.1089	3.88694	8.24372	1.22819	5.36898
PF3D7_0424600		Plasmodium exported protein (PHISTb)	966	670	146	429	1199	131	109	23	4	2	5		1187.71	1052.87	226.522	688.236	2272.07	205.117	531.124	44.6998	6.59498	2.45637	26.8449
PF3D7_0424700	FIKK4.2	serine/threonine protein kinase%2C FIKK family	78	19	0	2	25	1	3	4	3	2	1		95.9024	29.8576	0	3.20856	47.3743	1.56578	14.6181	7.77387	4.94623	2.45637	5.36898
PF3D7_0424800		Plasmodium exported protein (PHISTb)%2C unknown function	7	1	0	3	8	1	1	0	0	0	0		8.60662	1.57145	0	4.81284	15.1598	1.56578	4.8727	0	0	0	0
PF3D7_0424900		Plasmodium exported protein (PHISTa)%2C unknown function	61	11	0	11	77	5	2	1	0	0	0		75.0006	17.286	0	17.6471	145.913	7.8289	9.7454	1.94347	0	0	0
PF3D7_0425100		Plasmodium exported protein (hyp6)%2C unknown function	2	3	0	2	6	0	2	0	0	1	0		2.45904	4.71436	0	3.20856	11.3698	0	9.7454	0	0	1.22819	0
PF3D7_0425200		Plasmodium exported protein (hyp15)%2C unknown function	124	6	0	70	174	5	10	1	0	0	0		152.46	9.42871	0	112.3	329.725	7.8289	48.727	1.94347	0	0	0
PF3D7_0425400		Plasmodium exported protein (PHISTa)%2C unknown function	0	0	0	0	2	0	0	0	0	0	0		0	0	0	0	3.78995	0	0	0	0	0	0
PF3D7_0425500		PIR protein	0	0	0	0	0	0	0	0	0	0	0		0	0	0	0	0	0	0	0	0	0	0
PF3D7_0425700	RIF	PIR protein	1	1	0	1	0	0	0	0	0	0	0		1.22952	1.57145	0	1.60428	0	0	0	0	0	0	0
PF3D7_0425800	VAR	erythrocyte membrane protein 1%2C PfEMP1	1	1	0	1	0	0	0	1	0	0	0		1.22952	1.57145	0	1.60428	0	0	0	1.94347	0	0	0
PF3D7_0425900	RIF	PIR protein	1	4	0	0	0	0	0	0	0	0	0		1.22952	6.28581	0	0	0	0	0	0	0	0	0
PF3D7_0426000	VAR	erythrocyte membrane protein 1%2C PfEMP1	1	0	0	1	0	0	0	0	0	1	0		1.22952	0	0	1.60428	0	0	0	0	0	1.22819	0
PF3D7_0500100	VAR	erythrocyte membrane protein 1%2C PfEMP1	1	1	0	0	2	0	0	0	0	1	1		1.22952	1.57145	0	0	3.78995	0	0	0	0	1.22819	5.36898
PF3D7_0500400	RIF	PIR protein	15	18	0	0	0	2	0	0	1	0	0		18.4428	28.2861	0	0	0	3.13156	0	0	1.64874	0	0
PF3D7_0500500	RIF	PIR protein	0	1	0	0	0	0	0	0	0	0	0		0	1.57145	0	0	0	0	0	0	0	0	0
PF3D7_0500800	MESA	erythrocyte membrane protein 2	180	582	160	19	5	91	3	5	4	3	4		221.313	914.585	248.243	30.4813	9.47487	142.486	14.6181	9.71734	6.59498	3.68456	21.4759
PF3D7_0500900	FIKK5	serine/threonine protein kinase%2C FIKK family	4	5	32	150	14	56	3	4	2	2	0		4.91807	7.85726	49.6487	240.642	26.5296	87.6837	14.6181	7.77387	3.29749	2.45637	0
PF3D7_0501000		Plasmodium exported protein%2C unknown function	853	681	150	35	172	163	15	10	1	1	0		1048.78	1070.16	232.728	56.1498	325.935	255.222	73.0905	19.4347	1.64874	1.22819	0
PF3D7_0501100	HSP40	heat shock protein 40%2C type II	377	96	44	182	603	67	30	13	10	6	4		463.528	150.859	68.2669	291.979	1142.67	104.907	146.181	25.2651	16.4874	7.36912	21.4759
PF3D7_0501200	PIESP2	exported protein 60	1577	1351	483	133	63	302	25	14	4	7	6		1938.95	2123.03	749.384	213.369	119.383	472.866	121.818	27.2086	6.59498	8.59731	32.2139
PF3D7_0501300	SBP1	skeleton-binding protein 1	2037	267	15	85	1477	52	30	18	7	7	2		2504.53	419.578	23.2728	136.364	2798.88	81.4206	146.181	34.9824	11.5412	8.59731	10.738
PF3D7_0501400	FIRA	interspersed repeat antigen	212	29	7	47	326	17	12	13	20	7	7		260.658	45.5721	10.8606	75.4011	617.761	26.6183	58.4724	25.2651	32.9749	8.59731	37.5829
PF3D7_0501500	RAP3	rhoptry-associated protein 3	14	2	351	1534	97	313	14	4	6	8	3		17.2132	3.1429	544.584	2460.96	183.812	490.089	68.2178	7.77387	9.89247	9.8255	16.107
PF3D7_0501600	RAP2	rhoptry-associated protein 2	23	7	573	2930	237	623	22	5	7	1	0		28.2789	11.0002	889.021	4700.54	449.109	975.481	107.199	9.71734	11.5412	1.22819	0
PF3D7_0501700	APC3	anaphase-promoting complex subunit 3%2C putative	0	1	0	0	0	0	3	2	0	3	0		0	1.57145	0	0	0	0	14.6181	3.88694	0	3.68456	0
PF3D7_0501800	CAF1A	CAF-1 p150 homolog	14	63	89	57	10	107	17	33	36	38	12		17.2132	99.0015	138.085	91.4439	18.9497	167.539	82.8359	64.1345	59.3548	46.6711	64.4278
PF3D7_0501900	TRAPPC13	trafficking protein particle complex subunit 13%2C putative	45	53	80	31	24	61	28	42	44	57	10		55.3283	83.287	124.122	49.7326	45.4794	95.5126	136.436	81.6257	72.5448	70.0067	53.6898
PF3D7_0502000	VPS11	vacuolar protein sorting-associated protein 11%2C putative	75	73	102	56	67	111	24	27	29	54	5		92.2138	114.716	158.255	89.8396	126.963	173.802	116.945	52.4736	47.8136	66.3221	26.8449
PF3D7_0502100		HCNGP-like protein	54	79	135	156	39	126	35	47	80	147	54		66.394	124.145	209.455	250.268	73.9039	197.288	170.545	91.343	131.9	180.544	289.925
PF3D7_0502200	MPV17	protein Mpv17%2C putative	66	72	46	38	27	59	14	21	28	32	9		81.1482	113.145	71.3699	60.9626	51.1643	92.3811	68.2178	40.8128	46.1649	39.302	48.3209
PF3D7_0502300		conserved Plasmodium protein%2C unknown function	17	9	1	3	1	1	11	375	1288	1666	336		20.9018	14.1431	1.55152	4.81284	1.89497	1.56578	53.5997	728.801	2123.58	2046.16	1803.98
PF3D7_0502400	MSP8	ring-stage membrane protein 1	317	45	10	43	418	17	102	173	17	13	4		389.757	70.7154	15.5152	68.984	792.099	26.6183	497.015	336.22	28.0287	15.9664	21.4759
PF3D7_0502500		conserved Plasmodium protein%2C unknown function	2	3	2	2	0	0	7	53	10	10	5		2.45904	4.71436	3.10304	3.20856	0	0	34.1089	103.004	16.4874	12.2819	26.8449
PF3D7_0502600		conserved Plasmodium protein%2C unknown function	7	20	11	7	1	7	4	20	14	31	4		8.60662	31.429	17.0667	11.23	1.89497	10.9605	19.4908	38.8694	23.0824	38.0738	21.4759
PF3D7_0502700		conserved protein%2C unknown function	25	26	23	3	17	24	7	11	9	20	5		30.7379	40.8578	35.685	4.81284	32.2145	37.5787	34.1089	21.3782	14.8387	24.5637	26.8449
PF3D7_0502800		DnaJ protein%2C putative	47	35	17	8	32	10	5	22	52	48	9		57.7873	55.0008	26.3758	12.8342	60.6391	15.6578	24.3635	42.7563	85.7347	58.953	48.3209
PF3D7_0502900		Tim10/DDP family zinc finger protein%2C putative	182	229	256	179	61	277	57	363	613	784	184		223.772	359.863	397.189	287.166	115.593	433.721	277.744	705.479	1010.68	962.899	987.893
PF3D7_0503000		50S ribosomal protein L28%2C apicoplast%2C putative	42	62	152	240	34	92	46	339	545	830	238		51.6397	97.43	235.831	385.027	64.4291	144.052	224.144	658.836	898.566	1019.4	1277.82
PF3D7_0503100	IspE	4-diphosphocytidyl-2-C-methyl-D-erythritol kinase%2C putative	26	39	48	22	4	71	3	2	1	10	3		31.9675	61.2866	74.473	35.2941	7.57989	111.17	14.6181	3.88694	1.64874	12.2819	16.107
PF3D7_0503200	CDC6	cell division control protein 6%2C putative	23	34	77	65	14	42	28	98	413	859	185		28.2789	53.4294	119.467	104.278	26.5296	65.7628	136.436	190.46	680.932	1055.01	993.262
PF3D7_0503300	SRSF12	serine/arginine-rich splicing factor 12	185	167	127	53	100	189	21	81	54	62	16		227.461	262.433	197.043	85.0268	189.497	295.933	102.327	157.421	89.0322	76.1476	85.9037
PF3D7_0503400	ADF1	actin-depolymerizing factor 1	205	637	1693	2551	421	1207	153	499	563	726	142		252.051	1001.02	2626.72	4092.52	797.784	1889.9	745.523	969.791	928.243	891.664	762.396
PF3D7_0503500		protein kinase%2C putative	23	25	23	42	9	21	19	52	46	96	19		28.2789	39.2863	35.685	67.3797	17.0548	32.8814	92.5813	101.06	75.8423	117.906	102.011
PF3D7_0503600	MyoB	myosin B	12	9	24	309	82	41	14	20	16	28	8		14.7542	14.1431	37.2365	495.722	155.388	64.197	68.2178	38.8694	26.3799	34.3892	42.9519
PF3D7_0503800	RPL31	60S ribosomal protein L31	309	225	146	71	216	208	39	54	104	67	18		379.921	353.577	226.522	113.904	409.314	325.682	190.035	104.947	171.469	82.2886	96.6417
PF3D7_0503900		conserved Plasmodium protein%2C unknown function	21	23	26	9	2	36	4	4	16	4	0		25.8199	36.1434	40.3395	14.4385	3.78995	56.3681	19.4908	7.77387	26.3799	4.91275	0
PF3D7_0504000	ATPase3	cation transporting P-ATPase	79	200	188	64	9	152	5	1	20	8	3		97.1319	314.29	291.686	102.674	17.0548	237.999	24.3635	1.94347	32.9749	9.8255	16.107
PF3D7_0504100		AN1-type zinc finger protein%2C putative	11	11	34	75	9	17	22	53	135	245	62		13.5247	17.286	52.7517	120.321	17.0548	26.6183	107.199	103.004	222.581	300.906	332.877
PF3D7_0504200	DDX27	ATP-dependent RNA helicase DDX27%2C putative	11	44	100	141	21	76	17	45	45	58	7		13.5247	69.1439	155.152	226.203	39.7944	118.999	82.8359	87.4561	74.1935	71.2349	37.5829
PF3D7_0504300		conserved Plasmodium protein%2C unknown function	6	3	11	10	4	10	15	38	30	61	6		7.37711	4.71436	17.0667	16.0428	7.57989	15.6578	73.0905	73.8518	49.4623	74.9194	32.2139
PF3D7_0504400		ATP-dependent helicase%2C putative	20	46	108	49	17	106	22	43	23	35	13		24.5904	72.2868	167.564	78.6097	32.2145	165.973	107.199	83.5691	37.9211	42.9866	69.7968
PF3D7_0504500		MOLO1 domain-containing protein%2C putative	86	28	5	8	3	9	122	1661	3857	6725	1538		105.739	44.0007	7.7576	12.8342	5.68492	14.092	594.469	3228.1	6359.21	8259.56	8257.5
PF3D7_0504600	BCKDHB	2-oxoisovalerate dehydrogenase subunit beta%2C mitochondrial%2C putative	18	14	54	72	15	38	45	101	63	101	26		22.1313	22.0003	83.7821	115.508	28.4246	59.4997	219.272	196.29	103.871	124.047	139.594
PF3D7_0504700	CEP120	centrosomal protein CEP120%2C putative	10	4	6	1	2	11	16	25	39	38	2		12.2952	6.28581	9.30912	1.60428	3.78995	17.2236	77.9632	48.5867	64.301	46.6711	10.738
PF3D7_0504800		conserved Plasmodium protein%2C unknown function	15	52	145	148	7	118	25	56	59	61	19		18.4428	81.7155	224.97	237.433	13.2648	184.762	121.818	108.834	97.2759	74.9194	102.011
PF3D7_0504900		transmembrane protein TMEM222%2C putative	6	8	12	12	8	19	14	59	56	129	31		7.37711	12.5716	18.6182	19.2513	15.1598	29.7498	68.2178	114.665	92.3297	158.436	166.438
PF3D7_0505000		MMS19-like protein%2C putative	34	32	7	9	36	22	13	6	8	14	2		41.8036	50.2865	10.8606	14.4385	68.219	34.4472	63.3451	11.6608	13.19	17.1946	10.738
PF3D7_0505100	TRS85	trafficking protein particle complex subunit 8%2C putative	78	101	98	76	46	89	21	66	71	77	16		95.9024	158.717	152.049	121.925	87.1688	139.354	102.327	128.269	117.061	94.5704	85.9037
PF3D7_0505200	ALP2b	actin-like protein%2C putative	47	59	68	137	44	128	38	100	100	112	22		57.7873	92.7157	105.503	219.786	83.3788	200.42	185.163	194.347	164.874	137.557	118.118
PF3D7_0505300		UDP-N-acetylglucosamine transporter%2C putative	0	5	42	10	0	39	3	0	0	0	0		0	7.85726	65.1639	16.0428	0	61.0655	14.6181	0	0	0	0
PF3D7_0505400		conserved protein%2C unknown function	11	29	123	118	16	109	27	55	70	88	16		13.5247	45.5721	190.837	189.305	30.3196	170.67	131.563	106.891	115.412	108.08	85.9037
PF3D7_0505500	MSH6	DNA mismatch repair protein MSH6%2C putative	18	94	175	78	15	198	24	29	46	67	6		22.1313	147.717	271.516	125.134	28.4246	310.025	116.945	56.3606	75.8423	82.2886	32.2139
PF3D7_0505600		BCNT domain-containing protein%2C putative	34	36	36	24	26	22	9	32	86	137	32		41.8036	56.5723	55.8547	38.5027	49.2693	34.4472	43.8543	62.191	141.792	168.262	171.807
PF3D7_0505700		conserved Plasmodium membrane protein%2C unknown function	56	69	103	36	55	189	16	48	58	63	14		68.853	108.43	159.807	57.754	104.224	295.933	77.9632	93.2865	95.6272	77.3758	75.1658
PF3D7_0505800	SUMO	small ubiquitin-related modifier	999	907	1283	540	374	1087	125	172	160	161	20		1228.29	1425.31	1990.6	866.311	708.72	1702	609.088	334.277	263.799	197.738	107.38
PF3D7_0505900	MED11	mediator of RNA polymerase II transcription subunit 11%2C putative	144	168	186	57	87	175	78	120	90	99	21		177.051	264.004	288.583	91.4439	164.863	274.012	380.071	233.216	148.387	121.591	112.749
PF3D7_0506000		conserved Plasmodium protein%2C unknown function	88	59	85	26	71	104	16	43	79	115	24		108.198	92.7157	131.879	41.7113	134.543	162.841	77.9632	83.5691	130.251	141.242	128.856
PF3D7_0506100		60S ribosomal subunit protein L24%2C putative	226	208	133	69	151	108	37	177	502	754	91		277.871	326.862	206.352	110.695	286.141	169.104	180.29	343.994	827.67	926.053	488.577
PF3D7_0506200	TBP	TATA-box-binding protein	36	24	16	18	61	16	20	61	65	109	33		44.2626	37.7149	24.8243	28.877	115.593	25.0525	97.454	118.552	107.168	133.872	177.176
PF3D7_0506300		conserved protein%2C unknown function	17	92	122	27	5	113	6	21	8	10	4		20.9018	144.574	189.286	43.3155	9.47487	176.933	29.2362	40.8128	13.19	12.2819	21.4759
PF3D7_0506400		conserved Plasmodium protein%2C unknown function	2	1	0	2	2	3	1	36	77	220	55		2.45904	1.57145	0	3.20856	3.78995	4.69734	4.8727	69.9649	126.953	270.201	295.294
PF3D7_0506500		conserved Plasmodium protein%2C unknown function	43	71	72	45	10	45	30	77	92	114	20		52.8693	111.573	111.709	72.1926	18.9497	70.4601	146.181	149.647	151.685	140.013	107.38
PF3D7_0506700		GTPase-activating protein%2C putative	4	7	4	3	2	4	2	5	3	6	5		4.91807	11.0002	6.20608	4.81284	3.78995	6.26312	9.7454	9.71734	4.94623	7.36912	26.8449
PF3D7_0506800	TCF25	transcription factor 25%2C putative	146	115	121	103	108	144	28	71	80	83	28		179.51	180.717	187.734	165.241	204.657	225.472	136.436	137.986	131.9	101.94	150.332
PF3D7_0506900	ROM4	rhomboid protease ROM4	36	23	203	651	48	181	63	505	926	1182	337		44.2626	36.1434	314.959	1044.39	90.9587	283.406	306.98	981.452	1526.74	1451.72	1809.35
PF3D7_0507000		conserved protein%2C unknown function	60	52	68	32	33	47	10	19	29	60	19		73.7711	81.7155	105.503	51.3369	62.5341	73.5917	48.727	36.9259	47.8136	73.6912	102.011
PF3D7_0507100	RPL4	60S ribosomal protein L4	1503	1303	740	210	1084	995	57	179	207	196	55		1847.97	2047.6	1148.13	336.899	2054.15	1557.95	277.744	347.881	341.29	240.725	295.294
PF3D7_0507200	SUB3	subtilisin-like protease 3	1	1	47	125	11	44	1	9	36	43	10		1.22952	1.57145	72.9215	200.535	20.8447	68.8944	4.8727	17.4912	59.3548	52.8121	53.6898
PF3D7_0507300	SOPT	PIMMS2 protein%2C putative	3	0	2	29	5	3	1	11	30	28	1		3.68855	0	3.10304	46.5241	9.47487	4.69734	4.8727	21.3782	49.4623	34.3892	5.36898
PF3D7_0507400	SUB1-ProM	subtilisin propeptide-like protein	7	2	28	212	91	33	7	9	21	33	8		8.60662	3.1429	43.4426	340.107	172.443	51.6708	34.1089	17.4912	34.6236	40.5302	42.9519
PF3D7_0507500	SUB1	subtilisin-like protease 1	13	3	15	520	99	34	10	5	3	1	3		15.9837	4.71436	23.2728	834.225	187.602	53.2365	48.727	9.71734	4.94623	1.22819	16.107
PF3D7_0507600	CAF40	protein CAF40%2C putative	107	77	69	99	88	79	40	80	45	34	10		131.558	121.002	107.055	158.824	166.758	123.697	194.908	155.477	74.1935	41.7584	53.6898
PF3D7_0507700	NPL4	nuclear protein localization protein 4%2C putative	127	143	181	94	64	193	37	95	138	160	30		156.149	224.718	280.825	150.802	121.278	302.196	180.29	184.629	227.527	196.51	161.07
PF3D7_0507800		conserved protein%2C unknown function	202	158	120	230	161	144	36	74	109	94	14		248.363	248.289	186.182	368.984	305.091	225.472	175.417	143.817	179.713	115.45	75.1658
PF3D7_0507900		conserved Plasmodium protein%2C unknown function	51	31	50	18	30	44	7	10	4	8	1		62.7054	48.715	77.576	28.877	56.8492	68.8944	34.1089	19.4347	6.59498	9.8255	5.36898
PF3D7_0508000	P38	6-cysteine protein P38	57	36	404	666	53	429	56	806	1475	2292	546		70.0825	56.5723	626.814	1068.45	100.434	671.72	272.871	1566.44	2431.9	2815.01	2931.46
PF3D7_0508100	SET9	SET domain protein%2C putative	30	11	285	635	50	178	50	136	110	104	25		36.8855	17.286	442.183	1018.72	94.7487	278.709	243.635	264.312	181.362	127.731	134.225
PF3D7_0508200		ceramide synthase CERS1%2C putative	21	27	43	65	31	51	66	160	226	343	103		25.8199	42.4292	66.7154	104.278	58.7442	79.8548	321.598	310.955	372.616	421.268	553.005
PF3D7_0508300	TPT	triose phosphate transporter	219	318	324	76	82	403	23	26	27	27	8		269.264	499.722	502.693	121.925	155.388	631.01	112.072	50.5302	44.5161	33.1611	42.9519
PF3D7_0508400		CFA20 domain-containing protein%2C putative	3	2	7	5	0	17	0	8	0	2	2		3.68855	3.1429	10.8606	8.02139	0	26.6183	0	15.5477	0	2.45637	10.738
PF3D7_0508500	ND6	ND6 protein%2C putative	7	8	53	113	12	31	12	26	24	44	10		8.60662	12.5716	82.2306	181.284	22.7397	48.5392	58.4724	50.5302	39.5699	54.0402	53.6898
PF3D7_0508600		conserved protein%2C unknown function	17	12	25	33	13	13	3	25	48	104	40		20.9018	18.8574	38.788	52.9412	24.6346	20.3552	14.6181	48.5867	79.1398	127.731	214.759
PF3D7_0508700	PRP5	pre-mRNA-processing ATP-dependent RNA helicase PRP5%2C putative	64	52	70	45	48	58	22	37	37	40	12		78.6891	81.7155	108.606	72.1926	90.9587	90.8153	107.199	71.9083	61.0036	49.1275	64.4278
PF3D7_0508800	SSB	single-stranded DNA-binding protein	41	73	170	167	18	166	3	31	182	319	63		50.4102	114.716	263.758	267.915	34.1095	259.92	14.6181	60.2475	300.072	391.792	338.246
PF3D7_0508900	AAP6	protein AAP6	28	16	144	313	32	76	89	119	154	202	16		34.4265	25.1432	223.419	502.139	60.6391	118.999	433.67	231.273	253.907	248.094	85.9037
PF3D7_0509000	alphaSNAP	alpha-soluble NSF attachment protein%2C putative	104	92	211	170	51	200	41	136	161	169	31		127.87	144.574	327.371	272.727	96.6436	313.156	199.781	264.312	265.448	207.564	166.438
PF3D7_0509100	SMC4	structural maintenance of chromosomes protein 4%2C putative	4	64	172	106	6	176	19	16	22	16	2		4.91807	100.573	266.862	170.054	11.3698	275.577	92.5813	31.0955	36.2724	19.651	10.738
PF3D7_0509200	LRR2	leucine-rich repeat protein	0	4	2	0	5	4	5	8	6	7	1		0	6.28581	3.10304	0	9.47487	6.26312	24.3635	15.5477	9.89247	8.59731	5.36898
PF3D7_0509300		conserved Plasmodium protein%2C unknown function	56	73	75	34	48	60	29	75	58	63	10		68.853	114.716	116.364	54.5455	90.9587	93.9468	141.308	145.76	95.6272	77.3758	53.6898
PF3D7_0509400	RNAPI	RNA polymerase I	215	200	73	53	180	78	29	34	66	53	12		264.346	314.29	113.261	85.0268	341.095	122.131	141.308	66.0779	108.817	65.0939	64.4278
PF3D7_0509500		ERCC4 domain-containing protein%2C putative	1	10	15	12	2	6	2	8	39	46	16		1.22952	15.7145	23.2728	19.2513	3.78995	9.39468	9.7454	15.5477	64.301	56.4966	85.9037
PF3D7_0509600	AsnRS	asparagine--tRNA ligase	52	86	113	36	19	99	16	50	114	167	38		63.9349	135.145	175.322	57.754	36.0045	155.012	77.9632	97.1734	187.957	205.107	204.021
PF3D7_0509700		conserved Plasmodium protein%2C unknown function	6	6	6	3	0	2	4	73	138	236	49		7.37711	9.42871	9.30912	4.81284	0	3.13156	19.4908	141.873	227.527	289.852	263.08
PF3D7_0509800	PI4KB	phosphatidylinositol 4-kinase beta	27	48	30	43	61	87	12	12	18	21	11		33.197	75.4297	46.5456	68.984	115.593	136.223	58.4724	23.3216	29.6774	25.7919	59.0588
PF3D7_0509900		NSE4 domain-containing protein%2C putative	4	21	31	25	3	31	1	22	17	13	5		4.91807	33.0005	48.0971	40.107	5.68492	48.5392	4.8727	42.7563	28.0287	15.9664	26.8449
PF3D7_0510000		conserved Plasmodium protein%2C unknown function	5	13	34	31	0	27	21	32	48	75	9		6.14759	20.4289	52.7517	49.7326	0	42.2761	102.327	62.191	79.1398	92.1141	48.3209
PF3D7_0510100		KH domain-containing protein%2C putative	15	223	235	194	19	169	17	41	19	21	4		18.4428	350.434	364.607	311.23	36.0045	264.617	82.8359	79.6822	31.3262	25.7919	21.4759
PF3D7_0510200	CYP87	peptidyl-prolyl cis-trans isomerase	74	91	125	84	48	105	35	76	72	65	13		90.9843	143.002	193.94	134.759	90.9587	164.407	170.545	147.704	118.71	79.8322	69.7968
PF3D7_0510300	SIP	transverse sutures component 1%2C putative	0	1	0	0	0	1	5	13	14	15	10		0	1.57145	0	0	0	1.56578	24.3635	25.2651	23.0824	18.4228	53.6898
PF3D7_0510400		PDCD2 domain-containing protein%2C putative	57	28	31	8	61	13	14	19	16	25	6		70.0825	44.0007	48.0971	12.8342	115.593	20.3552	68.2178	36.9259	26.3799	30.7047	32.2139
PF3D7_0510500	TopoI	topoisomerase I	122	134	185	142	37	168	26	75	82	126	11		150.001	210.575	287.031	227.808	70.114	263.051	126.69	145.76	135.197	154.752	59.0588
PF3D7_0510700		conserved Plasmodium protein%2C unknown function	0	0	0	0	0	0	0	2	5	8	1		0	0	0	0	0	0	0	3.88694	8.24372	9.8255	5.36898
PF3D7_0510800		WD repeat-containing protein%2C putative	13	3	2	4	6	3	39	66	71	97	18		15.9837	4.71436	3.10304	6.41712	11.3698	4.69734	190.035	128.269	117.061	119.134	96.6417
PF3D7_0511000	TCTP	histamine-releasing factor	1412	993	1050	397	406	731	60	534	1257	2030	572		1736.08	1560.45	1629.1	636.899	769.359	1144.59	292.362	1037.81	2072.47	2493.22	3071.06
PF3D7_0511100		conserved Plasmodium protein%2C unknown function	51	13	30	21	21	28	41	156	369	404	90		62.7054	20.4289	46.5456	33.6899	39.7944	43.8419	199.781	303.181	608.387	496.188	483.209
PF3D7_0511200	SCD	stearoyl-CoA desaturase	31	53	242	220	21	280	32	263	370	424	77		38.1151	83.287	375.468	352.941	39.7944	438.419	155.926	511.132	610.036	520.751	413.412
PF3D7_0511300		MORN repeat protein%2C putative	92	83	107	42	24	61	32	71	87	123	29		113.116	130.431	166.013	67.3797	45.4794	95.5126	155.926	137.986	143.441	151.067	155.701
PF3D7_0511400		conserved Plasmodium protein%2C unknown function	0	0	0	0	0	0	1	1	0	1	0		0	0	0	0	0	0	4.8727	1.94347	0	1.22819	0
PF3D7_0511500		RNA pseudouridylate synthase%2C putative	550	404	331	245	394	348	35	52	71	81	20		676.235	634.867	513.553	393.048	746.619	544.892	170.545	101.06	117.061	99.4832	107.38
PF3D7_0511600	ARNP	apical rhoptry neck protein	4	4	49	283	16	39	9	7	1	1	0		4.91807	6.28581	76.0245	454.011	30.3196	61.0655	43.8543	13.6043	1.64874	1.22819	0
PF3D7_0511700	CGI121	EKC/KEOPS complex subunit CGI121	97	59	103	123	44	44	19	12	4	8	3		119.263	92.7157	159.807	197.326	83.3788	68.8944	92.5813	23.3216	6.59498	9.8255	16.107
PF3D7_0511800	INO1	inositol-3-phosphate synthase	389	480	837	460	249	565	87	625	986	1709	499		478.282	754.297	1298.62	737.968	471.848	884.666	423.925	1214.67	1625.66	2098.97	2679.12
PF3D7_0511900		conserved Plasmodium protein%2C unknown function	5	17	10	3	8	20	2	3	0	2	2		6.14759	26.7147	15.5152	4.81284	15.1598	31.3156	9.7454	5.83041	0	2.45637	10.738
PF3D7_0512000	PFD6	prefoldin subunit 6	305	225	242	119	101	211	158	300	318	412	76		375.003	353.577	375.468	190.909	191.392	330.38	769.887	583.041	524.301	506.013	408.043
PF3D7_0512100		conserved protein%2C unknown function	2	3	6	3	0	6	3	17	17	33	12		2.45904	4.71436	9.30912	4.81284	0	9.39468	14.6181	33.039	28.0287	40.5302	64.4278
PF3D7_0512200	GS	glutathione synthetase	71	83	45	10	24	33	5	31	49	52	16		87.2958	130.431	69.8184	16.0428	45.4794	51.6708	24.3635	60.2475	80.7885	63.8657	85.9037
PF3D7_0512300	MAT1	CDK-activating kinase assembly factor MAT1	53	44	49	34	35	58	14	28	52	88	23		65.1644	69.1439	76.0245	54.5455	66.3241	90.8153	68.2178	54.4171	85.7347	108.08	123.487
PF3D7_0512400		conserved Plasmodium protein%2C unknown function	0	0	0	0	0	0	0	0	0	0	0		0	0	0	0	0	0	0	0	0	0	0
PF3D7_0512500		conserved Plasmodium protein%2C unknown function	19	46	54	48	14	77	22	28	48	66	20		23.3608	72.2868	83.7821	77.0054	26.5296	120.565	107.199	54.4171	79.1398	81.0604	107.38
PF3D7_0512600	RAB1b	ras-related protein Rab-1B	194	182	300	269	133	294	88	271	261	366	88		238.526	286.004	465.456	431.551	252.031	460.34	428.798	526.68	430.322	449.517	472.471
PF3D7_0512700	OPRT	orotate phosphoribosyltransferase	251	278	176	31	65	98	31	39	34	66	8		308.609	436.864	273.068	49.7326	123.173	153.447	151.054	75.7953	56.0573	81.0604	42.9519
PF3D7_0512800		conserved Plasmodium protein%2C unknown function	17	29	13	4	4	34	9	38	29	32	7		20.9018	45.5721	20.1698	6.41712	7.57989	53.2365	43.8543	73.8518	47.8136	39.302	37.5829
PF3D7_0512900	AKAL	A-kinase anchor protein-like	0	1	3	1	0	0	1	1	1	0	0		0	1.57145	4.65456	1.60428	0	0	4.8727	1.94347	1.64874	0	0
PF3D7_0513000		conserved protein%2C unknown function	78	78	60	47	36	64	181	459	566	900	99		95.9024	122.573	93.0912	75.4011	68.219	100.21	881.959	892.052	933.19	1105.37	531.529
PF3D7_0513100		conserved protein%2C unknown function	12	18	63	118	14	69	8	86	113	114	57		14.7542	28.2861	97.7458	189.305	26.5296	108.039	38.9816	167.138	186.308	140.013	306.032
PF3D7_0513200		CPSF domain-containing protein%2C putative	101	136	109	73	91	116	26	56	43	50	5		124.181	213.718	169.116	117.112	172.443	181.631	126.69	108.834	70.896	61.4094	26.8449
PF3D7_0513300	PNP	purine nucleoside phosphorylase	789	2507	2010	279	271	1230	42	118	107	135	24		970.09	3939.63	3118.56	447.594	513.538	1925.91	204.653	229.329	176.416	165.805	128.856
PF3D7_0513400	YihA1	GTP-binding protein YihA1	34	75	62	17	23	37	24	53	50	54	13		41.8036	117.859	96.1943	27.2727	43.5844	57.9339	116.945	103.004	82.4372	66.3221	69.7968
PF3D7_0513500	PAM16	mitochondrial import inner membrane translocase subunit TIM16%2C putative	93	96	39	14	51	45	20	60	50	64	16		114.345	150.859	60.5093	22.4599	96.6436	70.4601	97.454	116.608	82.4372	78.604	85.9037
PF3D7_0513600		deoxyribodipyrimidine photo-lyase%2C putative	74	226	204	100	65	209	184	353	280	272	62		90.9843	355.148	316.51	160.428	123.173	327.248	896.577	686.044	461.649	334.067	332.877
PF3D7_0513700	PSOP12	6-cysteine protein	30	20	6	11	15	14	38	507	517	368	59		36.8855	31.429	9.30912	17.6471	28.4246	21.9209	185.163	985.338	852.401	451.973	316.77
PF3D7_0513800	RAB1a	ras-related protein Rab-1A	20	51	126	58	7	29	16	93	186	265	93		24.5904	80.1441	195.492	93.0482	13.2648	45.4076	77.9632	180.743	306.667	325.47	499.315
PF3D7_0513900		conserved protein%2C unknown function	11	42	66	30	11	36	25	45	20	21	9		13.5247	66.001	102.4	48.1284	20.8447	56.3681	121.818	87.4561	32.9749	25.7919	48.3209
PF3D7_0514000	TTL	tubulin--tyrosine ligase%2C putative	2	4	8	2	1	3	6	19	15	11	3		2.45904	6.28581	12.4122	3.20856	1.89497	4.69734	29.2362	36.9259	24.7312	13.5101	16.107
PF3D7_0514100	UvrD	ATP-dependent DNA helicase UvrD	4	19	33	36	10	68	20	30	32	31	13		4.91807	29.8576	51.2002	57.754	18.9497	106.473	97.454	58.3041	52.7598	38.0738	69.7968
PF3D7_0514200		conserved Plasmodium protein%2C unknown function	54	58	108	93	35	108	29	62	59	54	12		66.394	91.1442	167.564	149.198	66.3241	169.104	141.308	120.495	97.2759	66.3221	64.4278
PF3D7_0514300		aspartate--tRNA ligase%2C putative	27	57	55	40	12	62	17	33	44	54	13		33.197	89.5728	85.3336	64.1712	22.7397	97.0784	82.8359	64.1345	72.5448	66.3221	69.7968
PF3D7_0514500		conserved Plasmodium membrane protein%2C unknown function	60	25	8	14	8	10	90	682	1270	1422	252		73.7711	39.2863	12.4122	22.4599	15.1598	15.6578	438.543	1325.45	2093.91	1746.48	1352.98
PF3D7_0514600		ribose-5-phosphate isomerase%2C putative	69	75	61	21	56	72	24	67	96	123	44		84.8367	117.859	94.6428	33.6899	106.118	112.736	116.945	130.212	158.28	151.067	236.235
PF3D7_0514700		MORN repeat protein%2C putative	1	2	0	3	1	2	7	10	8	6	2		1.22952	3.1429	0	4.81284	1.89497	3.13156	34.1089	19.4347	13.19	7.36912	10.738
PF3D7_0514800		inositol polyphosphate multikinase%2C putative	24	23	25	22	16	22	6	6	4	5	4		29.5084	36.1434	38.788	35.2941	30.3196	34.4472	29.2362	11.6608	6.59498	6.14094	21.4759
PF3D7_0514900		conserved Plasmodium protein%2C unknown function	89	54	88	62	96	103	28	53	90	88	26		109.427	84.8584	136.534	99.4653	181.917	161.275	136.436	103.004	148.387	108.08	139.594
PF3D7_0515000	CWC2	pre-mRNA-splicing factor CWC2%2C putative	106	122	109	47	75	121	29	64	71	64	11		130.329	191.717	169.116	75.4011	142.123	189.459	141.308	124.382	117.061	78.604	59.0588
PF3D7_0515100	ROM9	rhomboid protease ROM9	14	31	43	19	3	70	7	23	30	34	12		17.2132	48.715	66.7154	30.4813	5.68492	109.605	34.1089	44.6998	49.4623	41.7584	64.4278
PF3D7_0515200		conserved Plasmodium protein%2C unknown function	0	0	0	0	0	0	0	1	0	0	0		0	0	0	0	0	0	0	1.94347	0	0	0
PF3D7_0515300	PI3K	phosphatidylinositol 3-kinase	48	68	97	70	32	114	17	34	47	57	15		59.0169	106.859	150.497	112.3	60.6391	178.499	82.8359	66.0779	77.491	70.0067	80.5348
PF3D7_0515400		conserved protein%2C unknown function	15	14	24	305	42	44	30	270	459	593	145		18.4428	22.0003	37.2365	489.305	79.5889	68.8944	146.181	524.736	756.774	728.315	778.503
PF3D7_0515500	GEP1	gametogenesis essential protein 1%2C putative	13	9	4	6	10	3	36	149	112	157	34		15.9837	14.1431	6.20608	9.62567	18.9497	4.69734	175.417	289.577	184.659	192.825	182.545
PF3D7_0515600	GEP	gamete egress protein GEP%2C putative	33	24	24	28	19	22	77	351	442	478	72		40.5741	37.7149	37.2365	44.9198	36.0045	34.4472	375.198	682.157	728.745	587.074	386.567
PF3D7_0515700	GAP40	glideosome-associated protein 40%2C putative	73	68	568	1634	155	582	165	353	309	391	137		89.7548	106.859	881.264	2621.39	293.721	911.284	803.996	686.044	509.462	480.221	735.551
PF3D7_0515800		BolA-like protein%2C putative	45	57	97	74	25	60	24	99	101	187	54		55.3283	89.5728	150.497	118.717	47.3743	93.9468	116.945	192.403	166.523	229.671	289.925
PF3D7_0515900	NIF2	NLI interacting factor-like phosphatase%2C putative	25	71	87	100	21	148	27	48	33	48	13		30.7379	111.573	134.982	160.428	39.7944	231.736	131.563	93.2865	54.4086	58.953	69.7968
PF3D7_0516000		RAP protein%2C putative	17	27	18	20	7	25	15	22	12	33	5		20.9018	42.4292	27.9274	32.0856	13.2648	39.1445	73.0905	42.7563	19.7849	40.5302	26.8449
PF3D7_0516100	ATPase1	cation-transporting ATPase 1	11	34	33	19	17	36	29	49	39	57	22		13.5247	53.4294	51.2002	30.4813	32.2145	56.3681	141.308	95.23	64.301	70.0067	118.118
PF3D7_0516200	RPS11	40S ribosomal protein S11	1646	1306	869	240	1130	840	136	155	234	364	89		2023.79	2052.32	1348.27	385.027	2141.32	1315.26	662.687	301.238	385.806	447.06	477.84
PF3D7_0516300		tRNA pseudouridine synthase%2C putative	160	125	82	36	84	65	33	114	108	264	83		196.723	196.432	127.225	57.754	159.178	101.776	160.799	221.555	178.064	324.241	445.626
PF3D7_0516400	PhLP1	phosducin-like protein 1%2C putative	72	61	103	136	31	48	40	189	475	830	163		88.5253	95.8586	159.807	218.182	58.7442	75.1575	194.908	367.316	783.154	1019.4	875.144
PF3D7_0516500	MFS1	major facilitator superfamily domain-containing protein%2C putative	33	14	5	9	2	1	18	444	1541	3163	660		40.5741	22.0003	7.7576	14.4385	3.78995	1.56578	87.7086	862.9	2540.72	3884.76	3543.53
PF3D7_0516600	MB2	translation initiation factor IF-2	19	52	55	35	15	88	12	28	27	21	4		23.3608	81.7155	85.3336	56.1498	28.4246	137.789	58.4724	54.4171	44.5161	25.7919	21.4759
PF3D7_0516700		ubiquitin carboxyl-terminal hydrolase 2%2C putative	46	33	34	78	71	84	18	27	20	14	6		56.5578	51.8579	52.7517	125.134	134.543	131.526	87.7086	52.4736	32.9749	17.1946	32.2139
PF3D7_0516800	ApiAP2	heterochromatin-associated factor AP2-HF	57	66	316	302	51	220	126	558	385	399	89		70.0825	103.716	490.28	484.492	96.6436	344.472	613.96	1084.46	634.767	490.047	477.84
PF3D7_0516900	RPL2	60S ribosomal protein L2	1126	939	592	139	666	712	63	96	98	89	27		1384.44	1475.59	918.5	222.995	1262.05	1114.84	306.98	186.573	161.577	109.309	144.963
PF3D7_0517000		60S ribosomal protein L12%2C putative	2251	1496	1105	314	1106	971	176	258	312	450	116		2767.64	2350.89	1714.43	503.744	2095.84	1520.37	857.595	501.415	514.408	552.684	622.802
PF3D7_0517100		conserved protein%2C unknown function	18	39	26	11	9	29	13	31	24	40	10		22.1313	61.2866	40.3395	17.6471	17.0548	45.4076	63.3451	60.2475	39.5699	49.1275	53.6898
PF3D7_0517200		WD repeat-containing protein%2C putative	7	1	1	3	14	6	6	14	18	16	4		8.60662	1.57145	1.55152	4.81284	26.5296	9.39468	29.2362	27.2086	29.6774	19.651	21.4759
PF3D7_0517300	SR1	serine/arginine-rich splicing factor 1	569	377	244	156	699	230	74	137	129	82	14		699.596	592.438	378.571	250.268	1324.59	360.13	360.58	266.255	212.688	100.711	75.1658
PF3D7_0517400	FACT-L	FACT complex subunit SPT16%2C putative	78	145	180	65	60	163	38	93	44	41	23		95.9024	227.861	279.274	104.278	113.698	255.222	185.163	180.743	72.5448	50.3557	123.487
PF3D7_0517500		UTP--glucose-1-phosphate uridylyltransferase%2C putative	18	8	2	7	15	3	40	170	218	205	31		22.1313	12.5716	3.10304	11.23	28.4246	4.69734	194.908	330.39	359.426	251.778	166.438
PF3D7_0517600	CPbeta	F-actin-capping protein subunit beta%2C putative	7	2	1	8	2	2	25	59	62	45	9		8.60662	3.1429	1.55152	12.8342	3.78995	3.13156	121.818	114.665	102.222	55.2684	48.3209
PF3D7_0517700	EIF3B	eukaryotic translation initiation factor 3 subunit B%2C putative	611	427	292	110	414	269	85	163	147	158	25		751.235	671.01	453.044	176.471	784.519	421.195	414.18	316.785	242.365	194.054	134.225
PF3D7_0517800	DCX	doublecortin domain-containing protein%2C putative	0	0	1	1	0	0	0	12	21	18	9		0	0	1.55152	1.60428	0	0	0	23.3216	34.6236	22.1074	48.3209
PF3D7_0517900		zinc finger protein%2C putative	17	15	71	135	22	94	32	75	69	57	20		20.9018	23.5718	110.158	216.578	41.6894	147.183	155.926	145.76	113.763	70.0067	107.38
PF3D7_0518000		NOSIP domain-containing protein%2C putative	42	33	38	55	54	47	36	117	166	327	76		51.6397	51.8579	58.9578	88.2353	102.329	73.5917	175.417	227.386	273.692	401.617	408.043
PF3D7_0518100	AMR2	protein AMR2	49	67	71	34	10	94	11	38	81	118	49		60.2464	105.287	110.158	54.5455	18.9497	147.183	53.5997	73.8518	133.548	144.926	263.08
PF3D7_0518200	MDM2	SWIB/MDM2 domain-containing protein	52	42	468	490	57	409	95	319	503	779	166		63.9349	66.001	726.112	786.097	108.013	640.404	462.907	619.966	829.319	956.758	891.251
PF3D7_0518300		proteasome subunit beta type-1%2C putative	312	372	517	346	111	529	74	104	67	69	18		383.61	584.58	802.136	555.081	210.342	828.298	360.58	202.121	110.466	84.7449	96.6417
PF3D7_0518400	CYC3	cyclin%2C putative	0	0	0	0	0	0	0	0	0	0	0		0	0	0	0	0	0	0	0	0	0	0
PF3D7_0518500	DDX23	ATP-dependent RNA helicase DDX23%2C putative	95	75	100	30	96	91	50	90	50	55	17		116.804	117.859	155.152	48.1284	181.917	142.486	243.635	174.912	82.4372	67.5503	91.2727
PF3D7_0518600	WDR26	WD repeat-containing protein 26%2C putative	19	28	78	71	21	68	60	182	202	226	43		23.3608	44.0007	121.019	113.904	39.7944	106.473	292.362	353.711	333.046	277.57	230.866
PF3D7_0518700	PUF1	mRNA-binding protein PUF1	8	9	7	3	9	6	27	72	154	57	20		9.83614	14.1431	10.8606	4.81284	17.0548	9.39468	131.563	139.93	253.907	70.0067	107.38
PF3D7_0518800	PSOP13	secreted ookinete protein%2C putative	2	3	0	0	0	0	0	42	139	161	42		2.45904	4.71436	0	0	0	0	0	81.6257	229.176	197.738	225.497
PF3D7_0518900		conserved protein%2C unknown function	0	0	0	0	0	0	2	1	2	3	1		0	0	0	0	0	0	9.7454	1.94347	3.29749	3.68456	5.36898
PF3D7_0519000	SLBP	histone RNA hairpin-binding protein%2C putative	39	70	48	30	6	32	35	58	55	80	15		47.9512	110.002	74.473	48.1284	11.3698	50.105	170.545	112.721	90.681	98.255	80.5348
PF3D7_0519100		50S ribosomal protein L14%2C mitochondrial%2C putative	9	42	82	71	20	77	8	25	40	47	10		11.0657	66.001	127.225	113.904	37.8995	120.565	38.9816	48.5867	65.9498	57.7248	53.6898
PF3D7_0519200		V-type proton ATPase 16 kDa proteolipid subunit	507	430	498	612	289	626	98	219	267	396	114		623.366	675.725	772.657	981.819	547.647	980.179	477.525	425.62	440.215	486.362	612.064
PF3D7_0519300	COX10	heme O synthase	13	28	44	20	9	42	23	54	66	67	19		15.9837	44.0007	68.2669	32.0856	17.0548	65.7628	112.072	104.947	108.817	82.2886	102.011
PF3D7_0519400	RPS24	40S ribosomal protein S24	2825	1980	1521	469	1327	1260	123	195	160	231	58		3473.39	3111.48	2359.86	752.407	2514.63	1972.88	599.342	378.976	263.799	283.711	311.401
PF3D7_0519500	CCR4-1	CCR4 domain-containing protein 1%2C putative	21	45	30	10	7	43	8	7	11	10	9		25.8199	70.7154	46.5456	16.0428	13.2648	67.3286	38.9816	13.6043	18.1362	12.2819	48.3209
PF3D7_0519600		zinc finger protein%2C putative	113	94	98	56	71	104	17	25	55	72	17		138.936	147.717	152.049	89.8396	134.543	162.841	82.8359	48.5867	90.681	88.4295	91.2727
PF3D7_0519700		FoP domain-containing protein%2C putative	389	286	203	152	504	410	38	74	54	48	18		478.282	449.435	314.959	243.85	955.066	641.97	185.163	143.817	89.0322	58.953	96.6417
PF3D7_0519800		EELM2 domain-containing protein%2C putative	247	142	77	44	179	127	42	132	67	72	26		303.691	223.146	119.467	70.5883	339.2	198.854	204.653	256.538	110.466	88.4295	139.594
PF3D7_0519900		conserved protein%2C unknown function	37	60	72	38	17	58	6	17	46	106	44		45.4922	94.2871	111.709	60.9626	32.2145	90.8153	29.2362	33.039	75.8423	130.188	236.235
PF3D7_0520000	RPS9	40S ribosomal protein S9%2C putative	3231	1902	1406	394	1681	1261	182	280	335	335	69		3972.57	2988.9	2181.44	632.086	3185.45	1974.45	886.832	544.171	552.33	411.443	370.46
PF3D7_0520100	PPM9	protein phosphatase PPM9%2C putative	111	86	52	19	69	49	47	42	23	38	12		136.476	135.145	80.6791	30.4813	130.753	76.7233	229.017	81.6257	37.9211	46.6711	64.4278
PF3D7_0520200	MED17	mediator of RNA polymerase II transcription subunit 17%2C putative	62	78	84	33	14	70	9	17	26	31	4		76.2301	122.573	130.328	52.9412	26.5296	109.605	43.8543	33.039	42.8674	38.0738	21.4759
PF3D7_0520300	LSM2	U6 snRNA-associated Sm-like protein LSm2%2C putative	103	112	90	37	53	86	13	27	45	65	6		126.64	176.003	139.637	59.3583	100.434	134.657	63.3451	52.4736	74.1935	79.8322	32.2139
PF3D7_0520400		single-stranded DNA-binding protein%2C putative	37	88	103	68	18	153	10	23	26	25	7		45.4922	138.288	159.807	109.091	34.1095	239.564	48.727	44.6998	42.8674	30.7047	37.5829
PF3D7_0520500		phosphomethylpyrimidine kinase%2C putative	25	45	50	52	8	43	3	11	18	28	8		30.7379	70.7154	77.576	83.4225	15.1598	67.3286	14.6181	21.3782	29.6774	34.3892	42.9519
PF3D7_0520600	Ap4AH	Ap4A hydrolase	309	232	93	37	224	112	20	29	21	29	6		379.921	364.577	144.291	59.3583	424.474	175.367	97.454	56.3606	34.6236	35.6174	32.2139
PF3D7_0520700		CDC73 domain-containing protein%2C putative	21	18	22	6	20	35	13	17	10	13	5		25.8199	28.2861	34.1335	9.62567	37.8995	54.8023	63.3451	33.039	16.4874	15.9664	26.8449
PF3D7_0520800		conserved protein%2C unknown function	47	108	122	60	32	146	22	31	17	16	6		57.7873	169.717	189.286	96.2567	60.6391	228.604	107.199	60.2475	28.0287	19.651	32.2139
PF3D7_0520900	SAHH	S-adenosyl-L-homocysteine hydrolase	339	612	947	389	231	1250	23	57	39	77	27		416.807	961.729	1469.29	624.065	437.739	1957.23	112.072	110.778	64.301	94.5704	144.963
PF3D7_0521000		conserved Plasmodium protein%2C unknown function	140	147	113	29	71	111	65	142	166	174	35		172.132	231.003	175.322	46.5241	134.543	173.802	316.726	275.973	273.692	213.705	187.914
PF3D7_0521100		conserved Plasmodium protein%2C unknown function	6	9	8	11	5	5	15	17	3	11	2		7.37711	14.1431	12.4122	17.6471	9.47487	7.8289	73.0905	33.039	4.94623	13.5101	10.738
PF3D7_0521200		conserved protein%2C unknown function	0	1	0	1	0	0	0	1	0	1	0		0	1.57145	0	1.60428	0	0	0	1.94347	0	1.22819	0
PF3D7_0521300		zinc finger protein%2C putative	40	29	27	18	47	33	20	34	33	27	15		49.1807	45.5721	41.8911	28.877	89.0637	51.6708	97.454	66.0779	54.4086	33.1611	80.5348
PF3D7_0521400		conserved protein%2C unknown function	53	81	81	31	11	120	8	16	21	26	3		65.1644	127.288	125.673	49.7326	20.8447	187.894	38.9816	31.0955	34.6236	31.9329	16.107
PF3D7_0521500		ribosomal large subunit pseudouridylate synthase%2C putative	46	66	60	12	14	60	11	30	76	127	23		56.5578	103.716	93.0912	19.2513	26.5296	93.9468	53.5997	58.3041	125.305	155.98	123.487
PF3D7_0521600		conserved Plasmodium protein%2C unknown function	35	33	24	21	38	22	21	32	59	84	13		43.0331	51.8579	37.2365	33.6899	72.009	34.4472	102.327	62.191	97.2759	103.168	69.7968
PF3D7_0521700	DDX1	ATP-dependent RNA helicase DDX1%2C putative	37	36	36	9	41	34	8	22	19	15	5		45.4922	56.5723	55.8547	14.4385	77.6939	53.2365	38.9816	42.7563	31.3262	18.4228	26.8449
PF3D7_0521800		AFG1-like ATPase%2C putative	4	10	24	26	8	24	13	42	35	33	8		4.91807	15.7145	37.2365	41.7113	15.1598	37.5787	63.3451	81.6257	57.7061	40.5302	42.9519
PF3D7_0521900		conserved Plasmodium protein%2C unknown function	11	14	36	39	14	25	33	103	103	105	21		13.5247	22.0003	55.8547	62.5669	26.5296	39.1445	160.799	200.177	169.821	128.96	112.749
PF3D7_0522000		conserved Plasmodium protein%2C unknown function	537	501	356	210	203	221	177	327	664	1025	177		660.251	787.298	552.341	336.899	384.68	346.038	862.468	635.514	1094.77	1258.89	950.31
PF3D7_0522100		conserved Plasmodium protein%2C unknown function	39	13	48	250	55	57	99	168	112	96	35		47.9512	20.4289	74.473	401.07	104.224	89.2495	482.397	326.503	184.659	117.906	187.914
PF3D7_0522200	TAF10	transcription initiation factor TFIID subunit 10%2C putative	428	198	276	297	272	230	127	284	206	312	91		526.234	311.148	428.22	476.471	515.433	360.13	618.833	551.945	339.641	383.194	488.577
PF3D7_0522300		18S rRNA (guanine-N(7))-methyltransferase%2C putative	167	107	41	69	112	39	44	68	65	57	17		205.329	168.145	63.6123	110.695	212.237	61.0655	214.399	132.156	107.168	70.0067	91.2727
PF3D7_0522400		conserved Plasmodium protein%2C unknown function	39	41	178	732	89	153	118	215	253	314	76		47.9512	64.4295	276.171	1174.33	168.653	239.564	574.979	417.846	417.132	385.651	408.043
PF3D7_0522500	RPL17	50S ribosomal protein L17%2C apicoplast%2C putative	7	28	67	53	11	75	11	23	30	25	6		8.60662	44.0007	103.952	85.0268	20.8447	117.434	53.5997	44.6998	49.4623	30.7047	32.2139
PF3D7_0522600		inner membrane complex protein	18	14	183	369	39	190	26	53	32	53	21		22.1313	22.0003	283.928	591.979	73.9039	297.498	126.69	103.004	52.7598	65.0939	112.749
PF3D7_0522700	SufA	iron-sulfur cluster assembly protein SufA	7	37	187	120	14	111	9	25	186	602	102		8.60662	58.1437	290.134	192.513	26.5296	173.802	43.8543	48.5867	306.667	739.369	547.636
PF3D7_0522800	BUD31	pre-mRNA-splicing factor BUD31%2C putative	255	177	200	84	120	143	77	93	59	84	20		313.527	278.147	310.304	134.759	227.397	223.907	375.198	180.743	97.2759	103.168	107.38
PF3D7_0522900		zinc finger protein%2C putative	26	7	4	15	20	11	71	348	193	157	34		31.9675	11.0002	6.20608	24.0642	37.8995	17.2236	345.962	676.327	318.208	192.825	182.545
PF3D7_0523000	MDR1	ABC transporter B family member 1	1146	1003	483	341	1559	674	152	692	1327	2036	485		1409.03	1576.17	749.384	547.059	2954.26	1055.34	740.651	1344.88	2187.88	2500.59	2603.96
PF3D7_0523100	QCR2	cytochrome b-c1 complex subunit 2%2C putative	94	138	139	67	62	161	41	114	88	104	28		115.575	216.86	215.661	107.487	117.488	252.091	199.781	221.555	145.09	127.731	150.332
PF3D7_0523200		heptatricopeptide repeat-containing protein%2C putative	124	159	169	55	41	125	27	40	43	38	7		152.46	249.861	262.207	88.2353	77.6939	195.723	131.563	77.7387	70.896	46.6711	37.5829
PF3D7_0523300	ApiCOX18	cytochrome c oxidase subunit ApiCOX18%2C putative	17	25	61	50	20	71	36	86	93	97	34		20.9018	39.2863	94.6428	80.2139	37.8995	111.17	175.417	167.138	153.333	119.134	182.545
PF3D7_0523400		DnaJ protein%2C putative	92	86	122	160	87	145	31	122	98	107	29		113.116	135.145	189.286	256.685	164.863	227.038	151.054	237.103	161.577	131.416	155.701
PF3D7_0523500		dynein light chain Tctex-type%2C putative	16	19	31	21	5	14	40	71	68	139	10		19.6723	29.8576	48.0971	33.6899	9.47487	21.9209	194.908	137.986	112.115	170.718	53.6898
PF3D7_0523600		conserved protein%2C unknown function	8	14	53	35	6	86	20	39	26	23	5		9.83614	22.0003	82.2306	56.1498	11.3698	134.657	97.454	75.7953	42.8674	28.2483	26.8449
PF3D7_0523700		conserved Plasmodium membrane protein%2C unknown function	14	32	15	12	8	23	16	96	151	107	33		17.2132	50.2865	23.2728	19.2513	15.1598	36.013	77.9632	186.573	248.96	131.416	177.176
PF3D7_0523800	FVRT1	food vacuole resident transporter 1	118	51	63	55	128	58	47	81	54	54	5		145.083	80.1441	97.7458	88.2353	242.557	90.8153	229.017	157.421	89.0322	66.3221	26.8449
PF3D7_0523900		MerC domain-containing protein%2C putative	144	58	32	59	116	77	28	66	65	58	14		177.051	91.1442	49.6487	94.6525	219.817	120.565	136.436	128.269	107.168	71.2349	75.1658
PF3D7_0524000	KASbeta	karyopherin beta	40	100	15	17	55	64	6	19	1	9	4		49.1807	157.145	23.2728	27.2727	104.224	100.21	29.2362	36.9259	1.64874	11.0537	21.4759
PF3D7_0524100		conserved Plasmodium protein%2C unknown function	699	475	320	228	617	551	84	156	101	97	25		859.433	746.44	496.487	365.776	1169.2	862.745	409.307	303.181	166.523	119.134	134.225
PF3D7_0524200		conserved Plasmodium membrane protein%2C unknown function	6	2	27	65	16	29	16	40	30	26	8		7.37711	3.1429	41.8911	104.278	30.3196	45.4076	77.9632	77.7387	49.4623	31.9329	42.9519
PF3D7_0524300		alpha- and gamma-adaptin-binding protein p34%2C putative	97	67	92	32	38	107	24	44	35	65	9		119.263	105.287	142.74	51.3369	72.009	167.539	116.945	85.5126	57.7061	79.8322	48.3209
PF3D7_0524400	RBG1	ribosome-interacting GTPase 1%2C putative	105	99	61	44	135	114	30	46	48	40	7		129.099	155.574	94.6428	70.5883	255.821	178.499	146.181	89.3995	79.1398	49.1275	37.5829
PF3D7_0524500		conserved Plasmodium protein%2C unknown function	105	83	96	56	76	199	12	28	38	41	16		129.099	130.431	148.946	89.8396	144.018	311.59	58.4724	54.4171	62.6523	50.3557	85.9037
PF3D7_0524600		50S ribosomal protein L12%2C apicoplast%2C putative	40	59	163	131	26	233	25	147	121	118	18		49.1807	92.7157	252.898	210.161	49.2693	364.827	121.818	285.69	199.498	144.926	96.6417
PF3D7_0524700	TOM22	mitochondrial import receptor subunit TOM22%2C putative	131	150	81	28	47	80	13	49	69	101	18		161.067	235.718	125.673	44.9198	89.0637	125.262	63.3451	95.23	113.763	124.047	96.6417
PF3D7_0524800	UFD1	ubiquitin fusion degradation protein 1%2C putative	74	56	40	109	35	43	53	129	116	131	19		90.9843	88.0013	62.0608	174.866	66.3241	67.3286	258.253	250.707	191.254	160.893	102.011
PF3D7_0524900	TYW1	S-adenosyl-L-methionine-dependent tRNA 4-demethylwyosine synthase%2C putative	89	64	25	10	54	29	20	45	50	79	6		109.427	100.573	38.788	16.0428	102.329	45.4076	97.454	87.4561	82.4372	97.0268	32.2139
PF3D7_0525000		zinc finger protein%2C putative	234	210	94	45	40	73	46	144	129	152	49		287.707	330.005	145.843	72.1926	75.7989	114.302	224.144	279.859	212.688	186.684	263.08
PF3D7_0525100	ACS10	acyl-CoA synthetase	13	48	16	29	26	32	5	31	33	53	18		15.9837	75.4297	24.8243	46.5241	49.2693	50.105	24.3635	60.2475	54.4086	65.0939	96.6417
PF3D7_0525200	SMC6	structural maintenance of chromosomes protein 6%2C putative	201	242	333	348	236	330	45	114	155	222	47		247.133	380.291	516.656	558.289	447.214	516.708	219.272	221.555	255.555	272.658	252.342
PF3D7_0525300		conserved protein%2C unknown function	0	2	6	38	5	4	4	27	105	98	26		0	3.1429	9.30912	60.9626	9.47487	6.26312	19.4908	52.4736	173.118	120.362	139.594
PF3D7_0525400		7-helix-1 protein	10	19	70	51	6	49	16	103	93	185	50		12.2952	29.8576	108.606	81.8182	11.3698	76.7233	77.9632	200.177	153.333	227.215	268.449
PF3D7_0525500		WD repeat-containing protein%2C putative	87	60	25	8	40	15	3	14	16	17	0		106.968	94.2871	38.788	12.8342	75.7989	23.4867	14.6181	27.2086	26.3799	20.8792	0
PF3D7_0525600		RNA methyltransferase%2C putative	24	52	55	360	57	99	27	54	54	58	6		29.5084	81.7155	85.3336	577.54	108.013	155.012	131.563	104.947	89.0322	71.2349	32.2139
PF3D7_0525700		conserved protein%2C unknown function	13	62	92	54	19	152	30	42	32	27	8		15.9837	97.43	142.74	86.6311	36.0045	237.999	146.181	81.6257	52.7598	33.1611	42.9519
PF3D7_0525800	IMC1g	inner membrane complex protein 1g%2C putative	39	12	77	2304	463	98	33	28	41	54	23		47.9512	18.8574	119.467	3696.26	877.373	153.447	160.799	54.4171	67.5985	66.3221	123.487
PF3D7_0525900	NEK2	NIMA related kinase 2	21	10	1	4	6	4	63	266	304	452	66		25.8199	15.7145	1.55152	6.41712	11.3698	6.26312	306.98	516.963	501.218	555.141	354.353
PF3D7_0526000		RAP protein%2C putative	31	52	56	28	9	53	19	30	43	51	7		38.1151	81.7155	86.8852	44.9198	17.0548	82.9864	92.5813	58.3041	70.896	62.6376	37.5829
PF3D7_0526100		conserved Plasmodium membrane protein%2C unknown function	21	65	65	28	10	60	18	144	495	989	200		25.8199	102.144	100.849	44.9198	18.9497	93.9468	87.7086	279.859	816.129	1214.68	1073.8
PF3D7_0526200	ARFGAP2	ADP-ribosylation factor GTPase-activating protein 2	55	80	216	247	26	224	36	157	229	329	61		67.6235	125.716	335.128	396.257	49.2693	350.735	175.417	305.125	377.563	404.074	327.508
PF3D7_0526300	WDR55	WD repeat-containing protein 55%2C putative	13	10	7	8	1	4	2	7	6	21	6		15.9837	15.7145	10.8606	12.8342	1.89497	6.26312	9.7454	13.6043	9.89247	25.7919	32.2139
PF3D7_0526400		conserved Plasmodium protein%2C unknown function	13	31	96	120	12	92	22	77	100	138	39		15.9837	48.715	148.946	192.513	22.7397	144.052	107.199	149.647	164.874	169.49	209.39
PF3D7_0526500		Suf domain-containing protein%2C putative	70	52	38	20	75	45	17	22	15	23	7		86.0662	81.7155	58.9578	32.0856	142.123	70.4601	82.8359	42.7563	24.7312	28.2483	37.5829
PF3D7_0526600		conserved Plasmodium protein%2C unknown function	15	29	43	20	18	60	30	62	89	69	19		18.4428	45.5721	66.7154	32.0856	34.1095	93.9468	146.181	120.495	146.738	84.7449	102.011
PF3D7_0526700		conserved protein%2C unknown function	18	58	93	34	17	82	8	17	30	66	16		22.1313	91.1442	144.291	54.5455	32.2145	128.394	38.9816	33.039	49.4623	81.0604	85.9037
PF3D7_0526800		conserved Plasmodium protein%2C unknown function	273	183	133	50	166	143	40	63	63	89	13		335.658	287.576	206.352	80.2139	314.566	223.907	194.908	122.439	103.871	109.309	69.7968
PF3D7_0526900		transmembrane emp24 domain-containing protein%2C putative	301	139	181	67	220	251	12	58	173	183	37		370.085	218.432	280.825	107.487	416.894	393.011	58.4724	112.721	285.233	224.758	198.652
PF3D7_0527000	MCM3	DNA replication licensing factor MCM3%2C putative	64	228	600	449	63	479	92	332	356	434	97		78.6891	358.291	930.912	720.321	119.383	750.009	448.288	645.232	586.953	533.033	520.791
[truncated: 4,238 more rows]
